# Supplementary material for: (5,10,15,20-Tetra­phenyl­porphyrinato-κ4 N)zinc–18-crown-6 (1/1)
Source: Acta Crystallogr Sect E Struct Rep Online. 2013 Jul 10;69(Pt 8):m444–5. doi: 10.1107/S1600536813018126 (PMC3793685; doi:10.1107/S1600536813018126)
Supplement: Supplementary file 1 [file e-69-0m444-sup1.cif]

##############################################################################
#                                                                            #
# This CIF contains the data in a paper accepted for publication in          #
# Acta Crystallographica Section E. It conforms to the requirements of       #
# Notes for Authors for Acta Crystallographica Section E, and has been       #
# peer reviewed under the auspices of the IUCr Commission on Journals.       #
#                                                                            #
# Full details of the Crystallographic Information File format               #
# are given in the paper "The Crystallographic Information File (CIF):       #
# a New Standard Archive File for Crystallography" by S. R. Hall, F. H.      #
# Allen and I. D. Brown [Acta Cryst. (1991), A47, 655-685].                  #
#                                                                            #
# The current version of the core CIF dictionary is obtainable from          #
# ftp://ftp.iucr.org/pub/cif_core.dic.                                       #
#                                                                            #
# Software is freely available for graphical display of the structure(s)     #
# in this CIF. For information consult the CIF software page                 #
# http://www.iucr.org/resources/cif/software.                                #
#                                                                            #
# This file may be used for bona fide research purposes within the           #
# scientific community so long as proper attribution is given to the journal # 
# article from which it was obtained.                                        #
#                                                                            #
##############################################################################
data_I
_audit_creation_method     SHELXL-97
_journal_date_recd_electronic     2013-06-25
_journal_date_accepted     2013-07-01
_journal_name_full     'Acta Crystallographica, Section E'
_journal_year     2013
_journal_volume     69
_journal_issue      8
_journal_page_first     m444
_journal_page_last     m445
_journal_paper_category     QM
_journal_paper_doi     10.1107/S1600536813018126
_journal_coeditor_code     HY2633
_publ_contact_author_name     'Dr Habib Nasri'
_publ_contact_author_address
;
Laboratoire de Physico-chimie des Mat\'eriaux
Universit\'e de Monastir
Facult\'e des Sciences de Monastir
Avenue de l'environnement
5019 Monastir
Tunisia
;
_publ_contact_author_email     'hnasri1@gmail.com'
_publ_contact_author_fax     '0021673500278'
_publ_contact_author_phone     '0021620720809'
_publ_section_title
;
(5,10,15,20-Tetraphenylporphyrinato-\k^4^<i>N</i>)zinc--18-crown-6 (1/1)
;
loop_
    _publ_author_name
    _publ_author_footnote
    _publ_author_address
    'Zouhour Denden' .
;
Laboratoire de Physico-chimie des Mat\'eriaux
Universit\'e de Monastir
Facult\'e des Sciences de Monastir
Avenue de l'environnement
5019 Monastir
Tunisia
;
    'Bel Haj Hassen, Leila' .
;
Laboratoire de Physico-chimie des Mat\'eriaux
Universit\'e de Monastir
Facult\'e des Sciences de Monastir
Avenue de l'environnement
5019 Monastir
Tunisia
;
    'Belkhiria, Mohamed Salah' .
;
Laboratoire de Physico-chimie des Mat\'eriaux
Universit\'e de Monastir
Facult\'e des Sciences de Monastir
Avenue de l'environnement
5019 Monastir
Tunisia
;
    'Daran, Jean-Claude' .
;
Laboratoire de Chimie de Coordination
CNRS UPR 8241
205 route de Norbonne, 31077 Toulouse
Cedex 04, France
;
    'Habib Nasri' .
;
Laboratoire de Physico-chimie des Mat\'eriaux
Universit\'e de Monastir
Facult\'e des Sciences de Monastir
Avenue de l'environnement
5019 Monastir
Tunisia
;
_chemical_name_systematic
;
(5,10,15,20-Tetraphenylporphyrinato-\k^4^<i>N</i>)zinc--18-crown-6 (1/1)
;
_chemical_name_common
;
(5,10,15,20-tetraphenylporphyrinato-\k^4^<i>N</i>)zinc (18-crown-6)
;
_chemical_formula_moiety     'C44 H28 N4 Zn, C12 H24 O6'
_chemical_formula_sum     'C56 H52 N4 O6 Zn'
_chemical_formula_iupac     '[Zn (C44 H28 N4)], C12 H24 O6'
_chemical_formula_weight     942.39
_chemical_melting_point     ?
_symmetry_cell_setting     triclinic
_symmetry_space_group_name_H-M     'P -1'
_symmetry_space_group_name_Hall     '-P 1'
loop_
    _symmetry_equiv_pos_as_xyz
    'x, y, z'
    '-x, -y, -z'
_cell_length_a     10.2170(3)
_cell_length_b     11.1190(4)
_cell_length_c     11.8243(3)
_cell_angle_alpha     104.384(3)
_cell_angle_beta     105.912(3)
_cell_angle_gamma     108.096(3)
_cell_volume     1143.23(8)
_cell_formula_units_Z     1
_cell_measurement_reflns_used     13909
_cell_measurement_theta_min     3.267
_cell_measurement_theta_max     29.067
_cell_measurement_temperature     180(2)
_exptl_crystal_description     'block'
_exptl_crystal_colour     'violet'
_exptl_crystal_size_max     0.48
_exptl_crystal_size_mid     0.45
_exptl_crystal_size_min     0.33
_exptl_crystal_density_diffrn     1.369
_exptl_crystal_density_meas     ?
_exptl_crystal_density_method     'not measured'
_exptl_crystal_F_000     494
_exptl_absorpt_coefficient_mu     0.596
_exptl_absorpt_correction_type     multi-scan
_exptl_absorpt_process_details     '(CrysAlis RED; Oxford Diffraction, 2010)'
_exptl_absorpt_correction_T_min     0.918
_exptl_absorpt_correction_T_max     1.000
_exptl_special_details     ?
_diffrn_ambient_temperature     180(2)
_diffrn_radiation_type     MoK\a
_diffrn_radiation_wavelength     0.71073
_diffrn_radiation_source     'fine-focus sealed tube'
_diffrn_radiation_monochromator     graphite
_diffrn_measurement_device_type     'Oxford Diffraction Xcalibur'
_diffrn_measurement_method     '\w scans'
_diffrn_detector_area_resol_mean     16.1978
_diffrn_reflns_number     22963
_diffrn_reflns_av_R_equivalents     0.0227
_diffrn_reflns_av_sigmaI/netI     0.0209
_diffrn_reflns_theta_min     3.27
_diffrn_reflns_theta_max     26.02
_diffrn_reflns_theta_full     26.02
_diffrn_measured_fraction_theta_max     0.996
_diffrn_measured_fraction_theta_full     0.996
_diffrn_reflns_limit_h_min     -12
_diffrn_reflns_limit_h_max     12
_diffrn_reflns_limit_k_min     -13
_diffrn_reflns_limit_k_max     13
_diffrn_reflns_limit_l_min     -14
_diffrn_reflns_limit_l_max     14
_diffrn_standards_number     ?
_diffrn_standards_interval_count     ?
_diffrn_standards_interval_time     ?
_diffrn_standards_decay_%     ?
_refine_special_details
;
Refinement of <i>F</i>^2^ against ALL reflections. The weighted <i>R</i>-factor
<i>wR</i> and goodness of fit <i>S</i> are based on <i>F</i>^2^, conventional
<i>R</i>-factors <i>R</i> are based on <i>F</i>, with <i>F</i> set to zero for
negative <i>F</i>^2^. The threshold expression of <i>F</i>^2^ >
2\s(<i>F</i>^2^) is used only for calculating <i>R</i>-factors(gt) <i>etc</i>.
and is not relevant to the choice of reflections for refinement.
<i>R</i>-factors based on <i>F</i>^2^ are statistically about twice as large
as those based on <i>F</i>, and <i>R</i>- factors based on ALL data will be
even larger.
;
_reflns_number_total     4503
_reflns_number_gt     3774
_reflns_threshold_expression     >2\s(I)
_refine_ls_structure_factor_coef     Fsqd
_refine_ls_matrix_type     full
_refine_ls_R_factor_all     0.0460
_refine_ls_R_factor_gt     0.0388
_refine_ls_wR_factor_gt     0.1052
_refine_ls_wR_factor_ref     0.1079
_refine_ls_goodness_of_fit_ref     1.065
_refine_ls_restrained_S_all     1.123
_refine_ls_number_reflns     4503
_refine_ls_number_parameters     310
_refine_ls_number_restraints     30
_refine_ls_hydrogen_treatment     constr
_refine_ls_weighting_scheme     calc
_refine_ls_weighting_details
         'calc w=1/[\s^2^(Fo^2^)+(0.0591P)^2^+0.5621P] where P=(Fo^2^+2Fc^2^)/3'
_atom_sites_solution_hydrogens     geom
_atom_sites_solution_primary     direct
_atom_sites_solution_secondary     difmap
_refine_ls_shift/su_max     0.000
_refine_ls_shift/su_mean     0.000
_refine_diff_density_max     0.949
_refine_diff_density_min     -0.669
_refine_ls_extinction_coef     ?
loop_
    _atom_type_symbol
    _atom_type_description
    _atom_type_scat_dispersion_real
    _atom_type_scat_dispersion_imag
    _atom_type_scat_source
    'C' 'C' 0.0033 0.0016
                         'International Tables Vol C Tables 4.2.6.8 and 6.1.1.4'
    'H' 'H' 0.0000 0.0000
                         'International Tables Vol C Tables 4.2.6.8 and 6.1.1.4'
    'N' 'N' 0.0061 0.0033
                         'International Tables Vol C Tables 4.2.6.8 and 6.1.1.4'
    'O' 'O' 0.0106 0.0060
                         'International Tables Vol C Tables 4.2.6.8 and 6.1.1.4'
    'Mg' 'Mg' 0.0486 0.0363
                         'International Tables Vol C Tables 4.2.6.8 and 6.1.1.4'
_computing_data_collection     'CrysAlis CCD (Oxford Diffraction, 2010)'
_computing_cell_refinement     'CrysAlis RED (Oxford Diffraction, 2010)'
_computing_data_reduction     'CrysAlis RED (Oxford Diffraction, 2010)'
_computing_structure_solution     'SIR2004 (Burla <i>et al.</i>, 2005)'
_computing_structure_refinement     'SHELXL97 (Sheldrick, 2008)'
_computing_molecular_graphics
;ORTEPIII (Burnett & Johnson, 1996) and
ORTEP-3 for Windows (Farrugia, 2012)
;
_computing_publication_material     'WinGX (Farrugia, 2012)'
loop_
    _atom_site_type_symbol
    _atom_site_label
    _atom_site_fract_x
    _atom_site_fract_y
    _atom_site_fract_z
    _atom_site_U_iso_or_equiv
    _atom_site_adp_type
    _atom_site_calc_flag
    _atom_site_refinement_flags
    _atom_site_occupancy
    _atom_site_symmetry_multiplicity
    _atom_site_disorder_assembly
    _atom_site_disorder_group
    Zn Zn 1.0000 0.0000 0.5000 0.03274(14) Uani d S 1 2 . .
    N N1 1.11054(18) -0.01373(18) 0.66650(15) 0.0230(4) Uani d . 1 1 . .
    N N2 0.79951(17) -0.10495(17) 0.50470(15) 0.0213(3) Uani d . 1 1 . .
    C C1 1.2617(2) 0.0346(2) 0.72913(18) 0.0219(4) Uani d . 1 1 . .
    C C2 1.2919(2) -0.0065(2) 0.83665(19) 0.0248(4) Uani d . 1 1 . .
    H H2 1.3854 0.0140 0.8949 0.030 Uiso calc R 1 1 . .
    C C3 1.1598(2) -0.0801(2) 0.83723(18) 0.0243(4) Uani d . 1 1 . .
    H H3 1.1450 -0.1199 0.8958 0.029 Uiso calc R 1 1 . .
    C C4 1.0454(2) -0.0857(2) 0.72994(18) 0.0215(4) Uani d . 1 1 . .
    C C5 0.8921(2) -0.1589(2) 0.69362(18) 0.0214(4) Uani d . 1 1 . .
    C C6 0.7795(2) -0.1682(2) 0.58835(18) 0.0217(4) Uani d . 1 1 . .
    C C7 0.6231(2) -0.2468(2) 0.5519(2) 0.0274(5) Uani d . 1 1 . .
    H H7 0.5805 -0.2996 0.5927 0.033 Uiso calc R 1 1 . .
    C C8 0.5497(2) -0.2298(2) 0.4477(2) 0.0270(4) Uani d . 1 1 . .
    H H8 0.4471 -0.2677 0.4038 0.032 Uiso calc R 1 1 . .
    C C9 0.6606(2) -0.1415(2) 0.41709(18) 0.0215(4) Uani d . 1 1 . .
    C C10 1.3700(2) 0.1076(2) 0.69132(18) 0.0221(4) Uani d . 1 1 . .
    C C11 0.8443(2) -0.2378(2) 0.77232(18) 0.0218(4) Uani d . 1 1 . .
    C C12 0.8211(3) -0.3733(2) 0.7389(2) 0.0355(5) Uani d . 1 1 . .
    H H12 0.8369 -0.4151 0.6684 0.043 Uiso calc R 1 1 . .
    C C13 0.7744(3) -0.4473(2) 0.8098(2) 0.0382(6) Uani d . 1 1 . .
    H H13 0.7593 -0.5383 0.7867 0.046 Uiso calc R 1 1 . .
    C C14 0.7504(2) -0.3870(2) 0.9138(2) 0.0318(5) Uani d . 1 1 . .
    H H14 0.7190 -0.4368 0.9611 0.038 Uiso calc R 1 1 . .
    C C15 0.7733(3) -0.2519(2) 0.9478(2) 0.0338(5) Uani d . 1 1 . .
    H H15 0.7569 -0.2105 1.0181 0.041 Uiso calc R 1 1 . .
    C C16 0.8207(2) -0.1776(2) 0.8774(2) 0.0288(5) Uani d . 1 1 . .
    H H16 0.8366 -0.0864 0.9013 0.035 Uiso calc R 1 1 . .
    C C17 1.5297(2) 0.1524(2) 0.77206(18) 0.0228(4) Uani d . 1 1 . .
    C C18 1.6208(2) 0.1016(2) 0.7256(2) 0.0303(5) Uani d . 1 1 . .
    H H18 1.5813 0.0383 0.6437 0.036 Uiso calc R 1 1 . .
    C C19 1.7692(3) 0.1441(3) 0.7995(2) 0.0373(5) Uani d . 1 1 . .
    H H19 1.8287 0.1094 0.7672 0.045 Uiso calc R 1 1 . .
    C C20 1.8297(2) 0.2382(3) 0.9214(2) 0.0366(6) Uani d . 1 1 . .
    H H20 1.9298 0.2674 0.9706 0.044 Uiso calc R 1 1 . .
    C C21 1.7406(2) 0.2884(2) 0.9696(2) 0.0337(5) Uani d . 1 1 . .
    H H21 1.7805 0.3507 1.0519 0.040 Uiso calc R 1 1 . .
    C C22 1.59147(13) 0.24577(12) 0.89529(11) 0.0270(4) Uani d . 1 1 . .
    H H22 1.5321 0.2801 0.9283 0.032 Uiso calc R 1 1 . .
    O O1 0.99283(13) -0.23197(12) 0.38069(11) 0.0414(4) Uani d R 1 1 . .
    C C23 0.88485(13) -0.30609(12) 0.25589(11) 0.0415(6) Uani d R 1 1 . .
    H H23A 0.9247 -0.3582 0.2072 0.050 Uiso calc R 1 1 . .
    H H23B 0.8669 -0.2424 0.2171 0.050 Uiso calc R 1 1 . .
    C C24 0.7397(3) -0.4009(3) 0.2491(2) 0.0423(6) Uani d . 1 1 . .
    H H24A 0.7125 -0.3563 0.3149 0.051 Uiso calc R 1 1 . .
    H H24B 0.6622 -0.4252 0.1681 0.051 Uiso calc R 1 1 . .
    O O2 0.7523(2) -0.51824(18) 0.26441(18) 0.0450(4) Uani d . 1 1 . .
    C C25 0.6304(3) -0.6046(3) 0.2816(3) 0.0473(6) Uani d . 1 1 . .
    H H25A 0.5470 -0.6566 0.2012 0.057 Uiso calc R 1 1 . .
    H H25B 0.5991 -0.5509 0.3380 0.057 Uiso calc R 1 1 . .
    C C26 0.6787(3) -0.6981(3) 0.3367(3) 0.0510(7) Uani d . 1 1 A .
    H H26A 0.5923 -0.7734 0.3282 0.061 Uiso calc R 1 1 . .
    H H26B 0.7329 -0.7344 0.2921 0.061 Uiso calc R 1 1 . .
    O O3 0.7692(2) -0.6263(2) 0.4630(2) 0.0602(5) Uani d U 1 1 . .
    C C27A 0.9180(7) -0.6327(7) 0.5200(6) 0.0541(7) Uani d PU 0.50 1 A 1
    H H27A 0.9569 -0.6576 0.4558 0.065 Uiso calc PR 0.50 1 A 1
    H H27B 0.9902 -0.5461 0.5848 0.065 Uiso calc PR 0.50 1 A 1
    C C28A 0.8820(7) -0.7408(7) 0.5755(6) 0.0492(8) Uani d PU 0.50 1 . 1
    H H28A 0.8521 -0.7103 0.6447 0.059 Uiso calc PR 0.50 1 . 1
    H H28B 0.7999 -0.8229 0.5118 0.059 Uiso calc PR 0.50 1 . 1
    C C27B 0.8033(15) -0.7226(13) 0.5251(14) 0.0541(7) Uani d P 0.25 1 A 2
    H H27C 0.7839 -0.7096 0.6022 0.065 Uiso calc PR 0.25 1 A 2
    H H27D 0.7453 -0.8165 0.4685 0.065 Uiso calc PR 0.25 1 A 2
    C C28B 0.9557(13) -0.6854(13) 0.5508(13) 0.0492(8) Uani d P 0.25 1 . 2
    H H28C 1.0109 -0.5895 0.6021 0.059 Uiso calc PR 0.25 1 . 2
    H H28D 0.9724 -0.7018 0.4725 0.059 Uiso calc PR 0.25 1 . 2
    C C27C 0.8191(15) -0.7395(13) 0.4715(13) 0.0541(7) Uani d P 0.25 1 A 3
    H H27E 0.7387 -0.8215 0.4604 0.065 Uiso calc PR 0.25 1 A 3
    H H27F 0.8663 -0.7600 0.4127 0.065 Uiso calc PR 0.25 1 A 3
    C C28C 0.9287(15) -0.6667(14) 0.6059(12) 0.0492(8) Uani d P 0.25 1 . 3
    H H28E 0.8790 -0.6567 0.6645 0.059 Uiso calc PR 0.25 1 . 3
    H H28F 0.9991 -0.5779 0.6184 0.059 Uiso calc PR 0.25 1 . 3
loop_
    _atom_site_aniso_label
    _atom_site_aniso_U_11
    _atom_site_aniso_U_22
    _atom_site_aniso_U_33
    _atom_site_aniso_U_12
    _atom_site_aniso_U_13
    _atom_site_aniso_U_23
    Zn 0.01801(19) 0.0560(3) 0.0266(2) 0.00947(17) 0.00743(14) 0.02734(18)
    N1 0.0178(8) 0.0310(9) 0.0204(8) 0.0074(7) 0.0065(7) 0.0138(7)
    N2 0.0182(8) 0.0277(9) 0.0180(8) 0.0078(7) 0.0058(6) 0.0116(7)
    C1 0.0206(9) 0.0250(10) 0.0183(9) 0.0085(8) 0.0049(8) 0.0089(8)
    C2 0.0232(10) 0.0294(11) 0.0200(10) 0.0106(9) 0.0040(8) 0.0110(8)
    C3 0.0257(10) 0.0285(11) 0.0191(9) 0.0102(9) 0.0066(8) 0.0125(8)
    C4 0.0234(10) 0.0252(10) 0.0176(9) 0.0098(8) 0.0080(8) 0.0103(8)
    C5 0.0249(10) 0.0227(10) 0.0185(9) 0.0091(8) 0.0105(8) 0.0091(8)
    C6 0.0217(10) 0.0245(10) 0.0198(9) 0.0076(8) 0.0101(8) 0.0096(8)
    C7 0.0226(10) 0.0338(12) 0.0268(11) 0.0072(9) 0.0112(9) 0.0158(9)
    C8 0.0188(10) 0.0318(11) 0.0272(11) 0.0057(9) 0.0078(8) 0.0127(9)
    C9 0.0184(9) 0.0255(10) 0.0198(9) 0.0077(8) 0.0070(8) 0.0091(8)
    C10 0.0199(9) 0.0244(10) 0.0201(9) 0.0088(8) 0.0054(8) 0.0082(8)
    C11 0.0181(9) 0.0258(10) 0.0194(9) 0.0054(8) 0.0055(8) 0.0113(8)
    C12 0.0522(15) 0.0290(12) 0.0245(11) 0.0139(11) 0.0175(10) 0.0089(9)
    C13 0.0504(15) 0.0233(11) 0.0313(12) 0.0065(11) 0.0106(11) 0.0109(10)
    C14 0.0276(11) 0.0368(13) 0.0288(11) 0.0050(10) 0.0084(9) 0.0213(10)
    C15 0.0431(13) 0.0442(14) 0.0296(11) 0.0230(11) 0.0229(10) 0.0214(10)
    C16 0.0379(12) 0.0288(11) 0.0281(11) 0.0163(10) 0.0170(9) 0.0152(9)
    C17 0.0202(10) 0.0256(10) 0.0225(10) 0.0072(8) 0.0060(8) 0.0137(8)
    C18 0.0275(11) 0.0339(12) 0.0295(11) 0.0125(10) 0.0107(9) 0.0116(9)
    C19 0.0259(11) 0.0465(14) 0.0495(14) 0.0193(11) 0.0167(11) 0.0254(12)
    C20 0.0182(10) 0.0450(14) 0.0424(13) 0.0069(10) 0.0018(9) 0.0274(11)
    C21 0.0298(12) 0.0333(12) 0.0255(11) 0.0041(10) 0.0001(9) 0.0134(9)
    C22 0.0256(10) 0.0277(11) 0.0254(10) 0.0092(9) 0.0071(8) 0.0110(9)
    O1 0.0372(9) 0.0465(10) 0.0370(9) 0.0164(8) 0.0067(7) 0.0185(8)
    C23 0.0559(16) 0.0368(13) 0.0301(12) 0.0170(12) 0.0140(11) 0.0145(10)
    C24 0.0449(14) 0.0412(14) 0.0350(13) 0.0208(12) 0.0062(11) 0.0106(11)
    O2 0.0465(10) 0.0412(10) 0.0627(12) 0.0218(9) 0.0329(9) 0.0252(9)
    C25 0.0296(12) 0.0583(17) 0.0482(15) 0.0101(12) 0.0137(11) 0.0212(13)
    C26 0.0595(18) 0.0364(14) 0.0672(19) 0.0201(13) 0.0383(16) 0.0188(13)
    O3 0.0635(8) 0.0611(8) 0.0590(8) 0.0356(6) 0.0160(6) 0.0219(6)
    C27A 0.0561(9) 0.0546(9) 0.0546(9) 0.0271(7) 0.0179(7) 0.0225(7)
    C28A 0.0508(10) 0.0514(10) 0.0503(10) 0.0242(8) 0.0202(7) 0.0213(8)
    C27B 0.0561(9) 0.0546(9) 0.0546(9) 0.0271(7) 0.0179(7) 0.0225(7)
    C28B 0.0508(10) 0.0514(10) 0.0503(10) 0.0242(8) 0.0202(7) 0.0213(8)
    C27C 0.0561(9) 0.0546(9) 0.0546(9) 0.0271(7) 0.0179(7) 0.0225(7)
    C28C 0.0508(10) 0.0514(10) 0.0503(10) 0.0242(8) 0.0202(7) 0.0213(8)
_geom_special_details
;
All s.u.'s (except the s.u. in the dihedral angle between two l.s. planes) are
estimated using the full covariance matrix. The cell s.u.'s are taken into
account individually in the estimation of s.u.'s in distances, angles and
torsion angles; correlations between s.u.'s in cell parameters are only used
when they are defined by crystal symmetry. An approximate (isotropic)
treatment of cell s.u.'s is used for estimating s.u.'s involving l.s. planes.
;
loop_
    _geom_bond_atom_site_label_1
    _geom_bond_atom_site_label_2
    _geom_bond_site_symmetry_2
    _geom_bond_distance
    _geom_bond_publ_flag
    Zn N2 . 2.0421(16) ?
    Zn N1 . 2.0524(16) ?
    N1 C1 . 1.372(2) ?
    N1 C4 . 1.374(2) ?
    N2 C9 . 1.371(2) ?
    N2 C6 . 1.372(2) ?
    C1 C10 . 1.405(3) ?
    C1 C2 . 1.443(3) ?
    C2 C3 . 1.347(3) ?
    C2 H2 . 0.9300 ?
    C3 C4 . 1.443(3) ?
    C3 H3 . 0.9300 ?
    C4 C5 . 1.402(3) ?
    C5 C6 . 1.400(3) ?
    C5 C11 . 1.504(3) ?
    C6 C7 . 1.439(3) ?
    C7 C8 . 1.346(3) ?
    C7 H7 . 0.9300 ?
    C8 C9 . 1.445(3) ?
    C8 H8 . 0.9300 ?
    C9 C10 2_756 1.406(3) ?
    C10 C9 2_756 1.406(3) ?
    C10 C17 . 1.493(3) ?
    C11 C16 . 1.379(3) ?
    C11 C12 . 1.384(3) ?
    C12 C13 . 1.388(3) ?
    C12 H12 . 0.9300 ?
    C13 C14 . 1.370(3) ?
    C13 H13 . 0.9300 ?
    C14 C15 . 1.380(3) ?
    C14 H14 . 0.9300 ?
    C15 C16 . 1.386(3) ?
    C15 H15 . 0.9300 ?
    C16 H16 . 0.9300 ?
    C17 C22 . 1.392(2) ?
    C17 C18 . 1.393(3) ?
    C18 C19 . 1.382(3) ?
    C18 H18 . 0.9300 ?
    C19 C20 . 1.383(4) ?
    C19 H19 . 0.9300 ?
    C20 C21 . 1.381(4) ?
    C20 H20 . 0.9300 ?
    C21 C22 . 1.389(2) ?
    C21 H21 . 0.9300 ?
    C22 H22 . 0.9300 ?
    O1 C28A 2_746 1.397(6) ?
    O1 C23 . 1.4185 ?
    O1 C28B 2_746 1.487(13) ?
    O1 C28C 2_746 1.587(12) ?
    C23 C24 . 1.496(3) ?
    C23 H23A . 0.9700 ?
    C23 H23B . 0.9700 ?
    C24 O2 . 1.400(3) ?
    C24 H24A . 0.9700 ?
    C24 H24B . 0.9700 ?
    O2 C25 . 1.417(3) ?
    C25 C26 . 1.492(4) ?
    C25 H25A . 0.9700 ?
    C25 H25B . 0.9700 ?
    C26 O3 . 1.384(4) ?
    C26 H26A . 0.9700 ?
    C26 H26B . 0.9700 ?
    O3 C27C . 1.513(12) ?
    O3 C27B . 1.513(13) ?
    O3 C27A . 1.517(6) ?
    C27A C28A . 1.504(9) ?
    C27A H27A . 0.9700 ?
    C27A H27B . 0.9700 ?
    C28A O1 2_746 1.397(6) ?
    C28A H28A . 0.9700 ?
    C28A H28B . 0.9700 ?
    C27B C28B . 1.403(18) ?
    C27B H27C . 0.9700 ?
    C27B H27D . 0.9700 ?
    C28B O1 2_746 1.487(12) ?
    C28B H28C . 0.9700 ?
    C28B H28D . 0.9700 ?
    C27C C28C . 1.502(18) ?
    C27C H27E . 0.9700 ?
    C27C H27F . 0.9700 ?
    C28C O1 2_746 1.587(12) ?
    C28C H28E . 0.9700 ?
    C28C H28F . 0.9700 ?
loop_
    _geom_angle_atom_site_label_1
    _geom_angle_atom_site_label_2
    _geom_angle_atom_site_label_3
    _geom_angle_site_symmetry_1
    _geom_angle_site_symmetry_3
    _geom_angle
    _geom_angle_publ_flag
    N2 Zn N2 . 2_756 180.0 ?
    N2 Zn N1 . 2_756 89.28(6) ?
    N2 Zn N1 2_756 2_756 90.72(6) ?
    N2 Zn N1 . . 90.72(6) ?
    N2 Zn N1 2_756 . 89.28(6) ?
    N1 Zn N1 2_756 . 180.0 ?
    C1 N1 C4 . . 106.75(16) ?
    C1 N1 Zn . . 127.32(13) ?
    C4 N1 Zn . . 125.65(13) ?
    C9 N2 C6 . . 106.67(16) ?
    C9 N2 Zn . . 127.28(13) ?
    C6 N2 Zn . . 125.51(13) ?
    N1 C1 C10 . . 125.32(18) ?
    N1 C1 C2 . . 109.25(17) ?
    C10 C1 C2 . . 125.37(18) ?
    C3 C2 C1 . . 107.45(17) ?
    C3 C2 H2 . . 126.3 ?
    C1 C2 H2 . . 126.3 ?
    C2 C3 C4 . . 107.10(17) ?
    C2 C3 H3 . . 126.5 ?
    C4 C3 H3 . . 126.5 ?
    N1 C4 C5 . . 125.70(17) ?
    N1 C4 C3 . . 109.43(17) ?
    C5 C4 C3 . . 124.81(18) ?
    C6 C5 C4 . . 125.74(18) ?
    C6 C5 C11 . . 116.99(17) ?
    C4 C5 C11 . . 117.24(17) ?
    N2 C6 C5 . . 126.10(18) ?
    N2 C6 C7 . . 109.46(17) ?
    C5 C6 C7 . . 124.44(18) ?
    C8 C7 C6 . . 107.41(18) ?
    C8 C7 H7 . . 126.3 ?
    C6 C7 H7 . . 126.3 ?
    C7 C8 C9 . . 107.03(18) ?
    C7 C8 H8 . . 126.5 ?
    C9 C8 H8 . . 126.5 ?
    N2 C9 C10 . 2_756 125.72(18) ?
    N2 C9 C8 . . 109.42(17) ?
    C10 C9 C8 2_756 . 124.69(18) ?
    C1 C10 C9 . 2_756 124.99(18) ?
    C1 C10 C17 . . 117.65(17) ?
    C9 C10 C17 2_756 . 117.36(18) ?
    C16 C11 C12 . . 118.84(19) ?
    C16 C11 C5 . . 120.98(18) ?
    C12 C11 C5 . . 120.17(18) ?
    C11 C12 C13 . . 120.5(2) ?
    C11 C12 H12 . . 119.8 ?
    C13 C12 H12 . . 119.8 ?
    C14 C13 C12 . . 120.3(2) ?
    C14 C13 H13 . . 119.8 ?
    C12 C13 H13 . . 119.8 ?
    C13 C14 C15 . . 119.6(2) ?
    C13 C14 H14 . . 120.2 ?
    C15 C14 H14 . . 120.2 ?
    C14 C15 C16 . . 120.2(2) ?
    C14 C15 H15 . . 119.9 ?
    C16 C15 H15 . . 119.9 ?
    C11 C16 C15 . . 120.6(2) ?
    C11 C16 H16 . . 119.7 ?
    C15 C16 H16 . . 119.7 ?
    C22 C17 C18 . . 118.35(17) ?
    C22 C17 C10 . . 121.02(17) ?
    C18 C17 C10 . . 120.63(18) ?
    C19 C18 C17 . . 120.8(2) ?
    C19 C18 H18 . . 119.6 ?
    C17 C18 H18 . . 119.6 ?
    C18 C19 C20 . . 120.3(2) ?
    C18 C19 H19 . . 119.9 ?
    C20 C19 H19 . . 119.9 ?
    C21 C20 C19 . . 119.7(2) ?
    C21 C20 H20 . . 120.1 ?
    C19 C20 H20 . . 120.1 ?
    C20 C21 C22 . . 120.0(2) ?
    C20 C21 H21 . . 120.0 ?
    C22 C21 H21 . . 120.0 ?
    C21 C22 C17 . . 120.83(16) ?
    C21 C22 H22 . . 119.6 ?
    C17 C22 H22 . . 119.6 ?
    C28A O1 C23 2_746 . 121.4(3) ?
    C23 O1 C28B . 2_746 115.6(5) ?
    C23 O1 C28C . 2_746 99.7(5) ?
    O1 C23 C24 . . 113.75(11) ?
    O1 C23 H23A . . 108.8 ?
    C24 C23 H23A . . 108.8 ?
    O1 C23 H23B . . 108.8 ?
    C24 C23 H23B . . 108.8 ?
    H23A C23 H23B . . 107.7 ?
    O2 C24 C23 . . 109.77(19) ?
    O2 C24 H24A . . 109.7 ?
    C23 C24 H24A . . 109.7 ?
    O2 C24 H24B . . 109.7 ?
    C23 C24 H24B . . 109.7 ?
    H24A C24 H24B . . 108.2 ?
    C24 O2 C25 . . 114.6(2) ?
    O2 C25 C26 . . 108.3(2) ?
    O2 C25 H25A . . 110.0 ?
    C26 C25 H25A . . 110.0 ?
    O2 C25 H25B . . 110.0 ?
    C26 C25 H25B . . 110.0 ?
    H25A C25 H25B . . 108.4 ?
    O3 C26 C25 . . 108.8(2) ?
    O3 C26 H26A . . 109.9 ?
    C25 C26 H26A . . 109.9 ?
    O3 C26 H26B . . 109.9 ?
    C25 C26 H26B . . 109.9 ?
    H26A C26 H26B . . 108.3 ?
    C26 O3 C27C . . 91.8(5) ?
    C26 O3 C27B . . 109.8(6) ?
    C26 O3 C27A . . 121.5(3) ?
    C28A C27A O3 . . 103.6(5) ?
    C28A C27A H27A . . 111.0 ?
    O3 C27A H27A . . 111.0 ?
    C28A C27A H27B . . 111.0 ?
    O3 C27A H27B . . 111.0 ?
    H27A C27A H27B . . 109.0 ?
    O1 C28A C27A 2_746 . 109.5(5) ?
    O1 C28A H28A 2_746 . 109.8 ?
    C27A C28A H28A . . 109.8 ?
    O1 C28A H28B 2_746 . 109.8 ?
    C27A C28A H28B . . 109.8 ?
    H28A C28A H28B . . 108.2 ?
    C28B C27B O3 . . 102.5(10) ?
    C28B C27B H27C . . 111.3 ?
    O3 C27B H27C . . 111.3 ?
    C28B C27B H27D . . 111.3 ?
    O3 C27B H27D . . 111.3 ?
    H27C C27B H27D . . 109.2 ?
    C27B C28B O1 . 2_746 108.4(10) ?
    C27B C28B H28C . . 110.0 ?
    O1 C28B H28C 2_746 . 110.0 ?
    C27B C28B H28D . . 110.0 ?
    O1 C28B H28D 2_746 . 110.0 ?
    H28C C28B H28D . . 108.4 ?
    C28C C27C O3 . . 96.2(9) ?
    C28C C27C H27E . . 112.5 ?
    O3 C27C H27E . . 112.5 ?
    C28C C27C H27F . . 112.5 ?
    O3 C27C H27F . . 112.5 ?
    H27E C27C H27F . . 110.0 ?
    C27C C28C O1 . 2_746 100.7(9) ?
    C27C C28C H28E . . 111.6 ?
    O1 C28C H28E 2_746 . 111.6 ?
    C27C C28C H28F . . 111.6 ?
    O1 C28C H28F 2_746 . 111.6 ?
    H28E C28C H28F . . 109.4 ?
loop_
    _geom_hbond_atom_site_label_D
    _geom_hbond_atom_site_label_H
    _geom_hbond_atom_site_label_A
    _geom_hbond_site_symmetry_A
    _geom_hbond_distance_DH
    _geom_hbond_distance_HA
    _geom_hbond_distance_DA
    _geom_hbond_angle_DHA
    _geom_hbond_publ_flag
    C15 H15 Cg1 2_757 0.93 2.98 3.824(2) 152 yes
    C20 H20 Cg3 2_857 0.93 2.84 3.746(2) 164 yes
    C24 H24A Cg2 . 0.97 2.73 3.686(3) 167 yes
_iucr_refine_instructions_details
;
TITL
CELL  0.71073  10.2170  11.1190  11.8243  104.384  105.912  108.096
ZERR     1.00   0.0003   0.0004   0.0003    0.003    0.003    0.003
LATT   1
SFAC  C    H    N    O    ZN
UNIT  56   52   4    6    1
MERG   2
SHEL 40 0.81
SUMP  1.0 0.01 1.0 2 1.0 3 1.0 4
EADP C28A C28B C28C
EADP C27A C27B C27C
ISOR 0.001 0.005 O3 C27A C28A
SIMU 0.001 0.002 1.6 O3 C27A C28A
FMAP   2
BOND $H
OMIT  -1  -3   5
OMIT   3   2   2
OMIT   4  -1   1
OMIT  -4  -5   2
OMIT  -4   3   3
OMIT   2   4   2
OMIT   0  -5   1
PLAN   25
ACTA    52.74
L.S.   4
WGHT    0.059100    0.562100
FVAR       9.29751
MOLE    1
ZN    5    1.000000    0.000000    0.500000    10.50000    0.01801    0.05604 =
         0.02664    0.02734    0.00743    0.00947
N1    3    1.110543   -0.013730    0.666503    11.00000    0.01776    0.03104 =
         0.02036    0.01379    0.00648    0.00739
N2    3    0.799514   -0.104951    0.504697    11.00000    0.01821    0.02767 =
         0.01799    0.01155    0.00582    0.00778
C1    1    1.261737    0.034631    0.729131    11.00000    0.02059    0.02505 =
         0.01833    0.00888    0.00491    0.00855
C2    1    1.291887   -0.006540    0.836647    11.00000    0.02317    0.02935 =
         0.02003    0.01101    0.00404    0.01064
AFIX  43
H2    2    1.385420    0.013982    0.894860    11.00000   -1.20000
AFIX   0
C3    1    1.159750   -0.080127    0.837233    11.00000    0.02575    0.02848 =
         0.01912    0.01255    0.00663    0.01019
AFIX  43
H3    2    1.145000   -0.119855    0.895782    11.00000   -1.20000
AFIX   0
C4    1    1.045397   -0.085724    0.729940    11.00000    0.02344    0.02517 =
         0.01762    0.01029    0.00802    0.00977
C5    1    0.892061   -0.158907    0.693616    11.00000    0.02494    0.02271 =
         0.01853    0.00914    0.01055    0.00907
C6    1    0.779537   -0.168241    0.588348    11.00000    0.02168    0.02452 =
         0.01983    0.00960    0.01009    0.00759
C7    1    0.623115   -0.246802    0.551850    11.00000    0.02256    0.03376 =
         0.02677    0.01581    0.01117    0.00722
AFIX  43
H7    2    0.580544   -0.299611    0.592710    11.00000   -1.20000
AFIX   0
C8    1    0.549741   -0.229804    0.447700    11.00000    0.01878    0.03175 =
         0.02721    0.01268    0.00775    0.00572
AFIX  43
H8    2    0.447119   -0.267714    0.403753    11.00000   -1.20000
AFIX   0
C9    1    0.660620   -0.141484    0.417087    11.00000    0.01844    0.02553 =
         0.01984    0.00906    0.00699    0.00766
C10   1    1.369968    0.107561    0.691316    11.00000    0.01992    0.02445 =
         0.02011    0.00819    0.00540    0.00876
C11   1    0.844271   -0.237768    0.772318    11.00000    0.01806    0.02579 =
         0.01942    0.01128    0.00547    0.00545
C12   1    0.821108   -0.373307    0.738884    11.00000    0.05221    0.02903 =
         0.02448    0.00886    0.01746    0.01391
AFIX  43
H12   2    0.836944   -0.415104    0.668403    11.00000   -1.20000
AFIX   0
C13   1    0.774398   -0.447326    0.809816    11.00000    0.05040    0.02328 =
         0.03131    0.01086    0.01058    0.00653
AFIX  43
H13   2    0.759288   -0.538334    0.786675    11.00000   -1.20000
AFIX   0
C14   1    0.750435   -0.386999    0.913757    11.00000    0.02756    0.03682 =
         0.02878    0.02129    0.00840    0.00501
AFIX  43
H14   2    0.718964   -0.436800    0.961068    11.00000   -1.20000
AFIX   0
C15   1    0.773315   -0.251852    0.947761    11.00000    0.04309    0.04425 =
         0.02957    0.02144    0.02290    0.02296
AFIX  43
H15   2    0.756931   -0.210469    1.018065    11.00000   -1.20000
AFIX   0
C16   1    0.820657   -0.177643    0.877383    11.00000    0.03788    0.02880 =
         0.02814    0.01516    0.01704    0.01633
AFIX  43
H16   2    0.836645   -0.086411    0.901273    11.00000   -1.20000
AFIX   0
C17   1    1.529709    0.152355    0.772064    11.00000    0.02024    0.02557 =
         0.02247    0.01368    0.00595    0.00723
C18   1    1.620782    0.101608    0.725556    11.00000    0.02752    0.03391 =
         0.02945    0.01163    0.01069    0.01253
AFIX  43
H18   2    1.581253    0.038343    0.643746    11.00000   -1.20000
AFIX   0
C19   1    1.769228    0.144143    0.799531    11.00000    0.02592    0.04652 =
         0.04955    0.02536    0.01674    0.01925
AFIX  43
H19   2    1.828735    0.109381    0.767228    11.00000   -1.20000
AFIX   0
C20   1    1.829651    0.238157    0.921359    11.00000    0.01819    0.04499 =
         0.04237    0.02745    0.00185    0.00685
AFIX  43
H20   2    1.929847    0.267439    0.970598    11.00000   -1.20000
AFIX   0
C21   1    1.740606    0.288380    0.969601    11.00000    0.02980    0.03330 =
         0.02552    0.01344    0.00012    0.00405
AFIX  43
H21   2    1.780502    0.350738    1.051859    11.00000   -1.20000
AFIX   0
C22   1    1.591475    0.245774    0.895287    11.00000    0.02561    0.02774 =
         0.02543    0.01097    0.00707    0.00924
AFIX  43
H22   2    1.532139    0.280103    0.928283    11.00000   -1.20000
MOLE 2
O1    4    0.992833   -0.231968    0.380686    11.00000    0.03720    0.04646 =
         0.03701    0.01850    0.00669    0.01641
C23   1    0.884851   -0.306092    0.255888    11.00000    0.05595    0.03677 =
         0.03014    0.01453    0.01396    0.01697
AFIX  23
H23A  2    0.924672   -0.358155    0.207226    11.00000   -1.20000
H23B  2    0.866904   -0.242408    0.217127    11.00000   -1.20000
AFIX   0
C24   1    0.739715   -0.400871    0.249140    11.00000    0.04492    0.04123 =
         0.03503    0.01062    0.00621    0.02080
AFIX  23
H24A  2    0.712454   -0.356328    0.314918    11.00000   -1.20000
H24B  2    0.662151   -0.425175    0.168118    11.00000   -1.20000
AFIX   0
O2    4    0.752307   -0.518239    0.264410    11.00000    0.04652    0.04120 =
         0.06268    0.02522    0.03286    0.02183
C25   1    0.630381   -0.604560    0.281597    11.00000    0.02962    0.05834 =
         0.04815    0.02124    0.01367    0.01014
AFIX  23
H25A  2    0.546970   -0.656575    0.201200    11.00000   -1.20000
H25B  2    0.599089   -0.550881    0.337999    11.00000   -1.20000
AFIX   0
C26   1    0.678698   -0.698055    0.336680    11.00000    0.05954    0.03644 =
         0.06724    0.01883    0.03834    0.02009
AFIX  23
H26A  2    0.592302   -0.773377    0.328172    11.00000   -1.20000
H26B  2    0.732907   -0.734429    0.292144    11.00000   -1.20000
AFIX   0
O3    4    0.769159   -0.626277    0.463004    11.00000    0.06349    0.06111 =
         0.05898    0.02189    0.01601    0.03555
PART    1
C27A  1    0.917997   -0.632654    0.520004    10.50000    0.05606    0.05456 =
         0.05461    0.02247    0.01787    0.02713
AFIX  23
H27A  2    0.956891   -0.657631    0.455785    10.50000   -1.20000
H27B  2    0.990225   -0.546062    0.584828    10.50000   -1.20000
AFIX   0
C28A  1    0.881972   -0.740762    0.575514    10.50000    0.05084    0.05144 =
         0.05029    0.02134    0.02019    0.02422
AFIX  23
H28A  2    0.852120   -0.710264    0.644720    10.50000   -1.20000
H28B  2    0.799881   -0.822892    0.511796    10.50000   -1.20000
AFIX   0
PART    2
C27B  1    0.803256   -0.722580    0.525129    10.25000    0.05606    0.05456 =
         0.05461    0.02247    0.01787    0.02713
AFIX  23
H27C  2    0.783884   -0.709561    0.602161    10.25000   -1.20000
H27D  2    0.745262   -0.816529    0.468534    10.25000   -1.20000
AFIX   0
C28B  1    0.955732   -0.685432    0.550803    10.25000    0.05084    0.05144 =
         0.05029    0.02134    0.02019    0.02422
AFIX  23
H28C  2    1.010911   -0.589512    0.602122    10.25000   -1.20000
H28D  2    0.972449   -0.701775    0.472543    10.25000   -1.20000
AFIX   0
PART    3
C27C  1    0.819144   -0.739467    0.471470    10.25000    0.05606    0.05456 =
         0.05461    0.02247    0.01787    0.02713
AFIX  23
H27E  2    0.738722   -0.821535    0.460404    10.25000   -1.20000
H27F  2    0.866339   -0.760042    0.412707    10.25000   -1.20000
AFIX   0
C28C  1    0.928730   -0.666660    0.605868    10.25000    0.05084    0.05144 =
         0.05029    0.02134    0.02019    0.02422
AFIX  23
H28E  2    0.879002   -0.656714    0.664496    10.25000   -1.20000
H28F  2    0.999122   -0.577925    0.618382    10.25000   -1.20000
HKLF 4
REM
REM R1 =  0.0388 for   3774 Fo > 4sig(Fo)  and  0.0460 for all   4503 data
REM    310 parameters refined using     30 restraints
END
WGHT      0.0591      0.5621
REM Highest difference peak  0.949,  deepest hole -0.669,  1-sigma level  0.052
Q1    1   0.8339 -0.5735  0.4738  11.00000  0.05    0.95
Q2    1   0.7124 -0.6762  0.4453  11.00000  0.05    0.60
Q3    1   0.5987 -0.1932  0.4203  11.00000  0.05    0.31
Q4    1   1.2814  0.0155  0.7822  11.00000  0.05    0.29
Q5    1   0.8645 -0.1975  0.7358  11.00000  0.05    0.29
;
