# Supplementary material for: (5,10,15,20-Tetra­phenyl­porphyrinato-κ4 N)zinc–18-crown-6 (1/1)
Source: Acta Crystallogr Sect E Struct Rep Online. 2013 Jul 10;69(Pt 8):m444–5. doi: 10.1107/S1600536813018126 (PMC3793685; doi:10.1107/S1600536813018126)
Supplement: Supplementary file 2 [file e-69-0m444-Isup2.hkl]

#
# h,k,l, Fc-squared, Fo-squared, sigma(Fo-squared) and status flag
#
data_I
_shelx_title ' '
_shelx_refln_list_code          4
_shelx_F_calc_maximum      106.99
_exptl_crystal_F_000       494.00
_reflns_d_resolution_high  0.8101
 
loop_
 _symmetry_equiv_pos_as_xyz
 'x, y, z'
 '-x, -y, -z'
 
_cell_length_a    10.2170
_cell_length_b    11.1190
_cell_length_c    11.8243
_cell_angle_alpha 104.384
_cell_angle_beta  105.912
_cell_angle_gamma 108.096
 
_shelx_F_squared_multiplier     1.000
 
loop_
 _refln_index_h
 _refln_index_k
 _refln_index_l
 _refln_F_squared_calc
 _refln_F_squared_meas
 _refln_F_squared_sigma
 _refln_observed_status
   2   0   0     6262.81     6342.49     29.59 o
   3   0   0       28.79       59.59      1.11 o
   4   0   0     1255.17     1064.60      6.53 o
   5   0   0     2263.22     2242.25     13.38 o
   6   0   0       28.48       23.72      1.84 o
   7   0   0       63.97       60.66      2.98 o
   8   0   0      821.72      753.49     11.03 o
   9   0   0      133.82      131.07      5.92 o
  10   0   0        8.96       13.27      4.45 o
  11   0   0      178.79      187.35      6.89 o
 -11   1   0      125.95      130.94      6.68 o
 -10   1   0      280.75      288.11      6.85 o
  -9   1   0      133.89      142.09      4.59 o
  -8   1   0        5.86        5.52      2.05 o
  -7   1   0      271.61      233.98      3.19 o
  -6   1   0     1188.21     1142.29      6.31 o
  -5   1   0       36.19       27.80      1.05 o
  -4   1   0      273.82      312.60      2.17 o
  -3   1   0      101.25       75.23      0.95 o
  -2   1   0     5208.97     4965.96     15.81 o
   1   1   0      203.36      172.79      1.73 o
   2   1   0     1014.42     1022.67      3.20 o
   3   1   0      695.48      715.83      6.52 o
   4   1   0       15.69       19.08      1.03 o
   5   1   0      592.29      570.14      5.08 o
   6   1   0      631.85      537.08      5.09 o
   7   1   0      240.84      238.99      6.10 o
   8   1   0      226.27      232.37      6.74 o
   9   1   0       47.37       56.65      5.05 o
  10   1   0       74.43       76.72      5.69 o
 -11   2   0       81.00       89.89      7.70 o
 -10   2   0      141.33      133.98      5.29 o
  -9   2   0        2.20        0.53      2.80 o
  -8   2   0       29.28       31.19      2.31 o
  -7   2   0      103.08      115.67      2.80 o
  -6   2   0      232.64      217.15      2.37 o
  -5   2   0      110.05      186.06      1.84 o
  -4   2   0     1692.50     1721.95      5.59 o
  -3   2   0     1922.07     1964.43      7.34 o
  -2   2   0      333.00      360.21      2.25 o
  -1   2   0     1936.21     2023.94      6.08 o
   0   2   0     1226.84     1261.08      4.82 o
   1   2   0       15.63       18.20      1.86 o
   2   2   0      145.51      137.99      1.99 o
   3   2   0     1350.53     1335.22      4.79 o
   4   2   0      532.80      494.62      3.87 o
   5   2   0       88.23      102.45      2.12 o
   6   2   0       36.64       23.43      2.46 o
   7   2   0       88.93       81.02      4.84 o
   8   2   0      491.77      465.00      9.14 o
   9   2   0      103.91       96.96      6.03 o
  10   2   0       41.45       47.30      5.91 o
 -11   3   0       43.99       54.54      6.91 o
 -10   3   0      116.23      132.17      4.90 o
  -9   3   0       42.74       39.69      3.04 o
  -8   3   0      193.65      171.26      3.45 o
  -7   3   0      690.67      678.28      4.96 o
  -6   3   0        1.38        2.34      1.06 o
  -5   3   0       65.96       86.93      1.54 o
  -4   3   0      197.40      214.45      1.63 o
  -3   3   0       22.88       22.41      1.01 o
  -2   3   0      230.51      244.41      2.33 o
  -1   3   0     2679.72     2825.05     13.38 o
   0   3   0      423.33      370.63      3.98 o
   1   3   0      453.80      433.76      3.55 o
   2   3   0      483.35      527.22      3.57 o
   3   3   0     2984.80     3395.39      9.47 o
   4   3   0      136.91      138.75      2.92 o
   5   3   0       22.71       45.33      2.12 o
   6   3   0       39.41       32.15      4.46 o
   7   3   0      515.51      513.54      9.13 o
   8   3   0      106.00      108.74      7.13 o
   9   3   0       61.72       43.59      6.43 o
 -12   4   0      104.46      110.63      8.24 o
 -11   4   0      127.45      120.28      7.65 o
 -10   4   0       98.39      102.50      4.60 o
  -9   4   0      103.29      111.43      3.06 o
  -8   4   0      158.54      156.79      3.13 o
  -7   4   0     1396.63     1420.64      9.44 o
  -6   4   0      102.55       86.54      1.61 o
  -5   4   0       83.23       74.76      1.89 o
  -4   4   0      249.46      217.67      2.33 o
  -3   4   0      584.51      539.24      2.65 o
  -2   4   0      453.65      384.42      1.97 o
  -1   4   0       83.26      121.66      1.92 o
   0   4   0      494.00      500.48      3.79 o
   1   4   0     2537.34     2727.52     17.81 o
   2   4   0     1518.08     1505.32      6.50 o
   3   4   0      282.56      258.82      3.03 o
   4   4   0      318.64      349.05      6.95 o
   5   4   0       83.53      108.50      5.92 o
   6   4   0       78.28       71.94      5.87 o
   7   4   0      882.34      857.29     17.83 o
   8   4   0       79.43       98.54      7.20 o
   9   4   0       21.47       32.33      6.08 o
 -12   5   0        7.73        9.26      5.24 o
 -11   5   0      173.06      189.01      6.17 o
 -10   5   0      113.97      106.66      4.46 o
  -9   5   0      629.21      604.12      5.94 o
  -8   5   0       54.45       54.35      2.64 o
  -7   5   0      483.49      498.64      5.67 o
  -6   5   0      174.72      163.72      3.85 o
  -5   5   0     1193.43     1269.72      8.29 o
  -4   5   0      651.55      700.32      6.97 o
  -3   5   0        9.41       24.32      0.96 o
  -2   5   0        1.22        3.09      0.88 o
  -1   5   0      183.17      170.19      2.80 o
   0   5   0      446.22      482.46      5.75 o
   1   5   0      610.55      641.99      9.55 o
   2   5   0      438.66      475.84      4.42 o
   3   5   0      198.37      172.92      3.54 o
   4   5   0      397.33      341.74      5.41 o
   5   5   0       16.59       20.51      5.29 o
   6   5   0       36.20       54.53      6.43 o
   7   5   0      182.40      206.17      8.48 o
   8   5   0       96.13       90.26      7.56 o
 -12   6   0       17.10       21.76      5.48 o
 -11   6   0        3.68        2.23      3.58 o
 -10   6   0       86.18       89.62      4.10 o
  -9   6   0     1044.93     1015.67      8.00 o
  -8   6   0      344.89      372.38      5.63 o
  -7   6   0       93.34      100.07      3.46 o
  -6   6   0       39.73       55.02      2.47 o
  -5   6   0        5.48       11.80      1.76 o
  -4   6   0      442.46      446.03      4.23 o
  -3   6   0       36.09       42.04      1.32 o
  -2   6   0       15.91       24.07      1.19 o
  -1   6   0      676.84      770.21      7.19 o
   0   6   0        8.57       12.67      2.93 o
   1   6   0       57.22       35.67      3.43 o
   2   6   0       94.12       86.65      2.75 o
   3   6   0      340.43      381.48      8.29 o
   4   6   0      298.73      348.87      8.88 o
   5   6   0      454.46      453.71     10.21 o
   6   6   0       55.47       42.69      6.53 o
   7   6   0       13.86        5.36      6.37 o
 -12   7   0        1.60       -2.79      5.34 o
 -11   7   0       20.46       26.14      4.74 o
 -10   7   0      202.91      232.79      5.62 o
  -9   7   0      174.86      184.60      4.93 o
  -8   7   0      317.85      313.71      5.43 o
  -7   7   0        3.66        1.59      2.25 o
  -6   7   0       77.16       80.96      3.23 o
  -5   7   0      217.38      247.15      5.47 o
  -4   7   0       24.44       29.31      1.54 o
  -3   7   0      669.16      689.88      4.68 o
  -2   7   0       94.68       85.68      4.09 o
  -1   7   0        0.69        2.12      2.61 o
   0   7   0      297.86      344.74      9.43 o
   1   7   0       29.07       35.41      3.53 o
   2   7   0       13.71       24.14      3.79 o
   3   7   0       43.73       26.73      3.87 o
   4   7   0       69.45       80.80      6.74 o
   5   7   0        8.76       -0.64      6.12 o
   6   7   0        0.73       -0.68      6.11 o
 -11   8   0        1.21        0.03      4.33 o
 -10   8   0       47.58       42.17      3.94 o
  -9   8   0       85.81       97.58      4.26 o
  -8   8   0      569.73      607.04      8.76 o
  -7   8   0        4.79        3.09      2.55 o
  -6   8   0       53.07       49.45      3.49 o
  -5   8   0      493.87      520.62      6.26 o
  -4   8   0      251.30      267.77      3.50 o
  -3   8   0       26.47       30.31      1.76 o
  -2   8   0       60.80       67.05      3.34 o
  -1   8   0       85.70       78.55      4.03 o
   0   8   0     1111.85     1101.27     11.90 o
   1   8   0        1.52        2.41      3.72 o
   2   8   0        4.54        3.03      3.86 o
   3   8   0       85.92       90.35      6.92 o
   4   8   0        7.44        8.96      6.05 o
   5   8   0       75.08       66.10      7.57 o
 -11   9   0        5.37        6.12      4.93 o
 -10   9   0       64.18       60.87      6.09 o
  -9   9   0       69.01       71.15      4.66 o
  -8   9   0       59.77       59.57      3.48 o
  -7   9   0      419.08      457.54     10.58 o
  -6   9   0      431.92      442.55      8.48 o
  -5   9   0       18.15       14.57      3.14 o
  -4   9   0       28.61       25.82      3.20 o
  -3   9   0      288.90      282.18      5.45 o
  -2   9   0      153.69      139.24      4.42 o
  -1   9   0       57.81       65.17      4.46 o
   0   9   0       35.37       44.59      5.09 o
   1   9   0        8.63        5.79      4.14 o
   2   9   0      255.74      254.32      7.12 o
   3   9   0       59.81       76.66      7.01 o
   4   9   0       33.56       18.46      6.55 o
 -11  10   0        5.82        6.08      5.68 o
 -10  10   0       15.00       17.21      5.04 o
  -9  10   0       49.17       55.65      5.40 o
  -8  10   0       41.58       47.97      4.67 o
  -7  10   0       36.23       35.27      4.18 o
  -6  10   0       35.69       37.46      3.38 o
  -5  10   0       53.23       54.79      5.54 o
  -4  10   0       30.30       29.19      3.66 o
  -3  10   0      172.28      171.12      4.88 o
  -2  10   0       10.14        9.22      3.41 o
  -1  10   0      101.05       95.56      5.11 o
   0  10   0       11.70        9.71      4.21 o
   1  10   0        7.42        9.19      5.02 o
   2  10   0       19.82       18.30      6.11 o
   3  10   0       63.19       55.72      7.32 o
 -10  11   0       12.55       15.68      5.51 o
  -9  11   0        3.48        0.81      4.50 o
  -8  11   0       20.10       23.20      4.74 o
  -7  11   0       11.69       11.32      5.16 o
  -6  11   0        8.88        5.25      5.14 o
  -5  11   0       95.95       90.77      6.90 o
  -4  11   0        6.38       10.10      5.43 o
  -3  11   0        2.95        2.52      3.44 o
  -2  11   0        1.58       -1.25      3.84 o
  -1  11   0       23.03       30.77      4.68 o
   0  11   0       32.75       32.13      4.92 o
   1  11   0      112.98       94.19      8.79 o
   2  11   0        1.54        5.29      8.01 o
  -9  12   0        1.25        2.13      4.65 o
  -8  12   0        0.10        0.77      5.13 o
  -7  12   0       64.18       66.96      7.01 o
  -6  12   0      159.20      151.42      7.89 o
  -5  12   0       53.22       48.74      5.99 o
  -4  12   0       72.19       67.45      6.69 o
  -3  12   0       55.87       48.79      5.14 o
  -2  12   0       29.56       18.04      4.09 o
  -1  12   0       44.35       30.74      4.76 o
   0  12   0       77.87       91.28      7.21 o
  -7  13   0       16.86       15.74      6.43 o
  -6  13   0       42.33       44.83      7.06 o
  -5  13   0        1.47        3.38      5.82 o
  -4  13   0        0.85       -1.31      5.86 o
  -3  13   0       42.58       46.22      5.58 o
   2 -13   1       25.52       31.19      5.00 o
   3 -13   1       24.06       25.07      5.15 o
   4 -13   1       26.33       34.93      6.24 o
   5 -13   1       46.26       35.20      7.96 o
   6 -13   1       32.00       31.97      8.89 o
   7 -13   1        4.41       -0.38      8.32 o
   0 -12   1        0.36       -1.12      5.66 o
   1 -12   1        2.90        3.43      4.13 o
   2 -12   1        0.87        3.20      3.77 o
   3 -12   1       45.21       39.46      4.81 o
   4 -12   1        1.28       -0.80      4.36 o
   5 -12   1        4.68        7.02      5.64 o
   6 -12   1        0.23        0.33      5.47 o
   7 -12   1       18.79       10.97      5.70 o
   8 -12   1       73.48       66.01      8.92 o
   9 -12   1        1.63       -0.09      5.38 o
  -2 -11   1        1.22        0.24      6.60 o
  -1 -11   1       61.75       52.00      7.59 o
   0 -11   1        8.14        6.09      4.21 o
   1 -11   1      138.22      148.00      5.28 o
   2 -11   1        2.37        1.38      3.42 o
   3 -11   1      111.76      104.38      4.49 o
   4 -11   1       13.40       12.00      3.39 o
   5 -11   1      100.39       98.44      5.25 o
   6 -11   1        1.43       -0.43      3.39 o
   7 -11   1        4.71        5.30      5.13 o
   8 -11   1       34.98       38.74      4.66 o
   9 -11   1        0.51       -3.13      4.68 o
  10 -11   1        6.96        4.74      5.45 o
  -4 -10   1       35.25       44.35      6.94 o
  -3 -10   1        3.18        5.61      6.51 o
  -2 -10   1       37.16       48.46      6.87 o
  -1 -10   1      309.36      342.63      9.93 o
   0 -10   1      388.31      371.00      7.43 o
   1 -10   1        0.37        1.03      3.71 o
   2 -10   1       49.70       36.05      3.58 o
   3 -10   1       11.02        9.00      2.99 o
   4 -10   1       62.15       64.01      3.13 o
   5 -10   1      388.10      393.18      6.55 o
   6 -10   1      102.77      121.64      4.61 o
   7 -10   1       46.58       42.28      3.72 o
   8 -10   1       36.36       30.38      3.92 o
   9 -10   1        0.41        0.75      3.73 o
  10 -10   1        0.79        3.32      3.96 o
  -5  -9   1      114.49      110.40      8.43 o
  -4  -9   1      110.29      115.87      8.88 o
  -3  -9   1       56.75       65.39      6.60 o
  -2  -9   1      529.82      525.13      8.88 o
  -1  -9   1       11.63       12.68      4.06 o
   0  -9   1      179.77      216.59      6.75 o
   1  -9   1       12.08       12.91      3.37 o
   2  -9   1       17.07       11.22      2.96 o
   3  -9   1      203.45      200.67      4.51 o
   4  -9   1      326.00      324.97      6.82 o
   5  -9   1       71.58       61.34      3.57 o
   6  -9   1      468.64      482.23      7.04 o
   7  -9   1      115.36      136.69      4.38 o
   8  -9   1       75.41       80.81      3.87 o
   9  -9   1       35.53       33.20      3.56 o
  10  -9   1        9.35       12.15      4.53 o
  11  -9   1        0.35       -1.05      4.55 o
  -6  -8   1       53.24       55.94      7.45 o
  -5  -8   1       29.52       16.76      5.98 o
  -4  -8   1      133.84      106.06      6.90 o
  -3  -8   1        1.28        2.98      5.64 o
  -2  -8   1        2.65        6.37      3.68 o
  -1  -8   1      136.66      139.51      4.95 o
   0  -8   1      419.48      411.40      6.98 o
   1  -8   1      104.89      113.94      4.12 o
   2  -8   1       26.29       30.17      2.71 o
   3  -8   1       13.81       15.63      1.51 o
   4  -8   1      843.63      862.58      9.75 o
   5  -8   1       66.29       69.94      3.71 o
   6  -8   1       49.45       50.70      3.09 o
   7  -8   1       30.86       27.74      3.13 o
   8  -8   1      165.91      185.30      4.76 o
   9  -8   1       71.74       80.71      4.07 o
  10  -8   1       13.48        9.36      3.71 o
  11  -8   1        1.54        3.41      4.50 o
  -7  -7   1       83.61       75.38      7.21 o
  -6  -7   1      153.90      175.82      8.29 o
  -5  -7   1      151.49      101.88      7.40 o
  -4  -7   1        0.52        0.49      5.80 o
  -3  -7   1      208.33      166.13      5.18 o
  -2  -7   1       19.12       15.18      1.46 o
  -1  -7   1      334.65      403.29      6.57 o
   0  -7   1        2.60        1.04      2.89 o
   1  -7   1      258.25      255.36      4.83 o
   2  -7   1      589.15      565.48      9.56 o
   3  -7   1      290.47      333.57      3.15 o
   4  -7   1       40.21       36.13      1.69 o
   5  -7   1     1277.19     1297.43      8.48 o
   6  -7   1      698.83      729.78      6.11 o
   7  -7   1        0.71        1.04      2.79 o
   8  -7   1       64.75       69.90      3.63 o
   9  -7   1      233.17      241.99      5.24 o
  10  -7   1       75.88       83.56      4.16 o
  11  -7   1        0.60       -0.05      4.33 o
  -8  -6   1       27.29       27.95      6.76 o
  -7  -6   1        0.59       -0.24      6.09 o
  -6  -6   1        3.44        4.80      5.96 o
  -5  -6   1        2.27        3.07      5.02 o
  -4  -6   1      569.54      645.87      8.51 o
  -3  -6   1        4.40        8.32      1.78 o
  -2  -6   1        5.36        1.56      1.53 o
  -1  -6   1     1690.89     1725.81     13.53 o
   0  -6   1       90.27       83.68      3.78 o
   1  -6   1        1.45        2.00      1.67 o
   2  -6   1        5.32        2.99      0.98 o
   3  -6   1     1329.21     1431.14      5.39 o
   4  -6   1     1141.11     1156.58      6.73 o
   5  -6   1       37.72       42.38      2.29 o
   6  -6   1        2.52        6.57      1.94 o
   7  -6   1     1289.82     1314.69      9.21 o
   8  -6   1      133.85      130.90      3.31 o
   9  -6   1      231.03      225.87      4.46 o
  10  -6   1        6.55       10.29      4.13 o
  11  -6   1        1.87        3.63      4.15 o
  -8  -5   1        2.69        2.47      6.26 o
  -7  -5   1       70.05       94.05      6.79 o
  -6  -5   1        0.76        2.71      5.57 o
  -5  -5   1      153.21      135.90      6.61 o
  -4  -5   1      491.59      403.96      4.48 o
  -3  -5   1       59.06       57.23      2.11 o
  -2  -5   1      376.90      395.61      4.03 o
  -1  -5   1      323.85      313.06      4.85 o
   1  -5   1     1439.13     1448.26      7.68 o
   2  -5   1     2555.99     2598.49     13.24 o
   3  -5   1      880.55      923.87      3.83 o
   4  -5   1      107.68      109.90      2.01 o
   5  -5   1      263.25      251.66      3.59 o
   6  -5   1      165.22      149.70      3.54 o
   7  -5   1     1444.78     1430.82      9.26 o
   8  -5   1      904.86      885.29      5.94 o
   9  -5   1      276.32      267.56      5.11 o
  10  -5   1       37.19       41.33      4.37 o
  11  -5   1       21.15       16.22      4.32 o
  -9  -4   1       53.92       53.93      6.46 o
  -8  -4   1       96.45       91.84      6.72 o
  -7  -4   1       97.14       92.78      6.42 o
  -6  -4   1       45.72       39.42      5.40 o
  -5  -4   1      598.55      715.27     10.72 o
  -4  -4   1      175.56      190.92      6.69 o
  -3  -4   1      217.29      193.80      2.83 o
  -2  -4   1     1350.40     1362.20     11.59 o
  -1  -4   1      915.83      964.60      6.25 o
   0  -4   1      241.24      250.24      2.56 o
   1  -4   1      276.98      267.31      1.68 o
   2  -4   1      529.63      521.60      2.59 o
   3  -4   1      185.32      156.07      1.59 o
   4  -4   1       21.34       37.55      1.78 o
   5  -4   1        5.89       26.89      1.38 o
   6  -4   1      490.30      483.05      3.58 o
   7  -4   1      647.09      688.54      4.41 o
   8  -4   1     1685.42     1701.09      9.01 o
   9  -4   1      197.96      228.94      5.40 o
  10  -4   1        4.17        9.58      4.24 o
  11  -4   1       43.45       33.86      6.56 o
 -10  -3   1       18.18       12.01      5.56 o
  -9  -3   1       52.53       31.59      6.10 o
  -8  -3   1      128.78      140.84      7.19 o
  -7  -3   1        6.60        3.83      4.90 o
  -6  -3   1        8.35        7.06      4.03 o
  -5  -3   1      431.29      386.25      8.94 o
  -4  -3   1       62.06       49.53      2.06 o
  -3  -3   1     1169.48     1249.39      9.97 o
  -2  -3   1       91.25       92.48      1.48 o
  -1  -3   1     2431.05     2458.67     15.17 o
   0  -3   1        3.29        5.62      1.29 o
   1  -3   1     2126.22     2232.58      9.28 o
   2  -3   1      296.07      320.83      1.96 o
   3  -3   1       56.34       49.65      1.06 o
   4  -3   1       44.55       26.21      1.25 o
   5  -3   1       51.13       82.19      1.68 o
   6  -3   1      751.17      820.65      5.65 o
   7  -3   1      552.35      547.37      4.07 o
   8  -3   1      241.94      208.42      3.53 o
   9  -3   1        1.05        2.49      2.66 o
  10  -3   1      119.39      133.23      6.00 o
  11  -3   1       14.10       14.83      6.10 o
 -10  -2   1        4.79       -1.75      5.62 o
  -9  -2   1       61.32       76.95      5.94 o
  -8  -2   1     1092.13     1016.63     12.46 o
  -7  -2   1       16.51       17.73      1.93 o
  -6  -2   1        1.71        1.92      1.18 o
  -5  -2   1      980.65     1043.48      8.89 o
  -4  -2   1      489.21      473.31      4.55 o
  -3  -2   1      558.14      509.06      5.18 o
  -2  -2   1        2.38        3.67      0.66 o
  -1  -2   1      576.23      618.99      4.98 o
   0  -2   1     2308.29     2350.81      6.16 o
   1  -2   1      683.12      884.20      3.21 o
   2  -2   1      520.20      637.01      2.77 o
   3  -2   1       95.59       87.98      1.21 o
   4  -2   1      805.28      805.17      3.48 o
   5  -2   1     1733.07     1637.88     10.98 o
   6  -2   1      796.25      823.49      5.56 o
   7  -2   1       64.70       71.79      2.38 o
   8  -2   1        7.50        6.53      3.09 o
   9  -2   1       20.32       18.10      3.12 o
  10  -2   1      227.55      186.96      5.84 o
  11  -2   1      100.76      110.91      7.94 o
 -10  -1   1      144.19      129.00      6.41 o
  -9  -1   1      255.86      252.87      7.27 o
  -8  -1   1      686.87      682.44      9.83 o
  -7  -1   1      194.30      173.25      4.30 o
  -6  -1   1       17.96        7.27      1.01 o
  -5  -1   1      328.70      337.75      2.96 o
  -4  -1   1     2784.50     3100.30      9.61 o
  -3  -1   1      720.33      735.84      4.04 o
  -2  -1   1    10083.96     9863.07     24.81 o
  -1  -1   1        2.26        7.45      1.74 o
   2  -1   1       19.43       11.87      0.78 o
   3  -1   1     3363.41     3407.72      8.83 o
   5  -1   1      381.00      418.50      3.94 o
   6  -1   1      176.70      180.69      4.54 o
   7  -1   1       83.12       68.63      3.94 o
   8  -1   1      260.53      255.93      5.77 o
   9  -1   1      493.83      524.01      9.12 o
  10  -1   1       70.37       82.55      4.90 o
  11  -1   1      156.98      168.09      9.02 o
 -11   0   1       92.43       89.52      6.07 o
 -10   0   1      190.74      174.77      6.57 o
  -9   0   1      956.40      860.96     11.00 o
  -8   0   1      357.21      334.20      4.96 o
  -7   0   1        9.67        7.13      1.18 o
  -6   0   1      140.17      135.82      2.02 o
  -5   0   1      980.64      899.22      4.20 o
  -4   0   1     4200.78     4056.10     11.35 o
  -3   0   1     2270.24     2239.14     10.40 o
  -2   0   1      749.67      704.70      3.68 o
   1   0   1      480.77      487.10      4.63 o
   2   0   1     7011.68     6920.04     14.07 o
   3   0   1     1783.19     1758.42      8.80 o
   4   0   1     1152.07     1537.14      9.64 o
   5   0   1      419.33      410.04      3.87 o
   6   0   1      790.28      795.74      9.45 o
   7   0   1       47.93       52.19      4.07 o
   8   0   1       65.46       60.53      4.59 o
   9   0   1      295.21      263.00      7.82 o
  10   0   1      138.86      166.16      6.21 o
 -11   1   1       32.66       23.39      4.35 o
 -10   1   1       49.80       57.46      4.99 o
  -9   1   1      172.02      171.50      3.93 o
  -8   1   1      353.92      346.85      4.75 o
  -7   1   1      315.61      269.04      2.87 o
  -6   1   1      304.53      322.05      2.84 o
  -5   1   1      239.03      268.25      2.75 o
  -4   1   1      150.11      155.99      1.66 o
  -3   1   1     1147.50     1075.09      3.42 o
  -2   1   1      435.81      537.21      3.66 o
   0   1   1     1215.62     1251.23      5.35 o
   1   1   1      746.22      720.57      3.29 o
   2   1   1       12.36       25.07      0.74 o
   3   1   1       60.57       76.47      1.18 o
   4   1   1      203.68      200.03      2.44 o
   5   1   1      654.54      586.81      6.84 o
   6   1   1      310.08      282.32      6.01 o
   7   1   1        2.23        1.93      3.91 o
   8   1   1        5.09       12.71      4.43 o
   9   1   1      130.40      130.62      6.16 o
  10   1   1       73.25       77.28      5.65 o
 -11   2   1        0.97       -1.02      4.52 o
 -10   2   1      131.49      120.45      4.95 o
  -9   2   1      140.19      133.93      3.63 o
  -8   2   1        1.18        3.35      1.60 o
  -7   2   1      231.21      213.56      2.86 o
  -6   2   1      199.54      175.69      2.83 o
  -5   2   1      235.71      181.81      1.94 o
  -4   2   1       29.99       24.66      0.99 o
  -3   2   1     1276.76     1335.81      4.45 o
  -2   2   1     2180.29     2346.02     15.15 o
   0   2   1      200.56      212.06      2.52 o
   1   2   1      313.25      355.74      2.18 o
   2   2   1        3.66        2.70      0.80 o
   3   2   1       51.95       23.97      1.19 o
   4   2   1      433.48      439.28      3.49 o
   5   2   1        5.50        4.79      1.09 o
   6   2   1        3.41        5.28      3.76 o
   7   2   1      558.36      528.30      8.98 o
   8   2   1       25.88       25.69      4.84 o
   9   2   1        1.02       -2.78      4.85 o
 -12   3   1       67.21       68.24      7.59 o
 -11   3   1      247.68      266.81      7.60 o
 -10   3   1      281.29      291.12      8.12 o
  -9   3   1       36.08       33.96      2.50 o
  -8   3   1       44.77       56.76      2.10 o
  -7   3   1      583.86      551.31      3.80 o
  -6   3   1       35.04       22.75      1.31 o
  -5   3   1       74.42       71.09      1.63 o
  -4   3   1      308.24      309.62      1.99 o
  -3   3   1      340.12      397.54      2.76 o
  -2   3   1     7187.32     7332.61     18.89 o
  -1   3   1    10559.49    10447.45     14.50 o
   0   3   1     1410.20     1372.33      8.87 o
   1   3   1      966.03      971.43      5.28 o
   2   3   1       67.50       70.94      1.32 o
   3   3   1       34.67       37.78      1.49 o
   4   3   1      152.10      135.61      2.69 o
   5   3   1      577.02      498.32      8.68 o
   6   3   1      348.38      337.02      7.53 o
   7   3   1      129.56      132.66      6.21 o
   8   3   1      105.90      112.05      6.24 o
   9   3   1       84.99       77.35      7.26 o
 -12   4   1       88.15       76.56      7.08 o
 -11   4   1      196.57      183.78      8.17 o
 -10   4   1        2.72        3.44      3.16 o
  -9   4   1      137.58      137.47      2.97 o
  -8   4   1       55.17       57.46      2.25 o
  -7   4   1      562.91      576.20      5.75 o
  -6   4   1      471.56      427.30      5.24 o
  -5   4   1      505.52      492.60      4.22 o
  -4   4   1      336.49      328.99      2.81 o
  -3   4   1        9.15        3.40      0.88 o
  -2   4   1     7275.20     7361.11     27.20 o
  -1   4   1     1404.55     1471.28      5.77 o
   0   4   1       77.94       98.33      1.84 o
   1   4   1        5.62        2.43      1.21 o
   2   4   1     1433.48     1369.69      9.60 o
   3   4   1     1546.76     1562.35     10.67 o
   4   4   1      383.12      431.16      6.32 o
   5   4   1       41.37       26.80      4.89 o
   6   4   1      588.83      541.25     10.84 o
   7   4   1      453.74      448.81     10.68 o
   8   4   1       44.54       61.95      6.76 o
 -12   5   1       82.98       90.91      7.54 o
 -11   5   1       31.06       38.40      4.07 o
 -10   5   1      165.23      170.88      4.03 o
  -9   5   1      200.34      202.36      4.35 o
  -8   5   1     1086.41     1111.69      7.87 o
  -7   5   1        3.07        2.55      0.86 o
  -6   5   1        5.08        4.91      2.05 o
  -5   5   1      308.48      303.71      3.29 o
  -4   5   1      703.42      759.85      3.42 o
  -3   5   1      462.78      476.86      3.77 o
  -2   5   1       13.07       18.73      1.41 o
  -1   5   1       51.75       29.17      1.34 o
   0   5   1      359.70      368.81      3.29 o
   1   5   1      410.26      452.69      6.25 o
   2   5   1     1064.94     1249.35      9.45 o
   3   5   1        5.44        3.92      2.38 o
   4   5   1      133.89      106.78      4.19 o
   5   5   1        2.25        3.13      5.01 o
   6   5   1      112.29      125.39      7.14 o
   7   5   1      104.31       96.73      7.25 o
 -12   6   1       49.92       54.01      5.85 o
 -11   6   1        1.86        0.41      4.07 o
 -10   6   1       40.68       45.89      3.40 o
  -9   6   1       15.78       16.28      2.71 o
  -8   6   1      574.96      585.22      6.03 o
  -7   6   1        1.02        0.93      2.27 o
  -6   6   1        3.64        3.34      1.78 o
  -5   6   1        1.27        1.17      1.44 o
  -4   6   1       34.74       41.43      1.38 o
  -3   6   1        3.63       10.54      3.93 o
  -2   6   1        8.18       11.16      1.78 o
  -1   6   1       78.98       82.54      2.47 o
   0   6   1      576.51      634.77      6.74 o
   1   6   1      376.42      347.56      6.23 o
   2   6   1      114.19      113.58      4.56 o
   3   6   1        2.24        0.56      2.72 o
   4   6   1       12.36        3.63      5.47 o
   5   6   1      129.15      111.82      6.90 o
   6   6   1      160.94      138.63      8.16 o
   7   6   1        8.97        9.79      6.50 o
 -12   7   1       47.15       46.88      5.26 o
 -11   7   1       20.19       21.15      4.47 o
 -10   7   1      303.50      319.12      7.34 o
  -9   7   1      121.80      123.81      4.24 o
  -8   7   1       73.29       80.75      3.11 o
  -7   7   1        4.11        4.47      2.30 o
  -6   7   1       25.63       27.64      2.12 o
  -5   7   1       13.72       15.15      1.10 o
  -4   7   1       61.69       44.37      1.65 o
  -3   7   1       22.40       21.98      1.75 o
  -2   7   1       38.42       33.23      1.33 o
  -1   7   1       28.11       31.27      3.01 o
   0   7   1      219.68      243.23      5.71 o
   1   7   1       95.87      108.42      4.69 o
   2   7   1       32.86       21.61      3.72 o
   3   7   1      235.83      212.36      5.14 o
   4   7   1      143.08      123.18      7.18 o
   5   7   1      115.73      146.04      8.02 o
   6   7   1      121.63      144.61      8.53 o
 -11   8   1      291.50      282.88      8.33 o
 -10   8   1      386.85      389.60      7.62 o
  -9   8   1      259.00      276.54      5.76 o
  -8   8   1        8.56        6.08      2.49 o
  -7   8   1       82.50       86.78      3.23 o
  -6   8   1      274.10      279.19      4.57 o
  -5   8   1      614.89      658.88      7.48 o
  -4   8   1        5.38        4.34      1.62 o
  -3   8   1       18.19       14.65      1.56 o
  -2   8   1       95.62       99.17      3.88 o
  -1   8   1       64.33       66.47      4.24 o
   0   8   1      102.36      105.88      5.76 o
   1   8   1       72.99       74.34      4.76 o
   2   8   1      281.10      329.95      7.47 o
   3   8   1      262.63      281.31      9.25 o
   4   8   1      256.60      291.48      9.40 o
   5   8   1        4.15        5.27      6.55 o
 -11   9   1      331.44      354.44      8.09 o
 -10   9   1       36.22       37.88      5.70 o
  -9   9   1        7.44        5.80      4.29 o
  -8   9   1      148.99      161.04      4.53 o
  -7   9   1      284.84      318.27      6.21 o
  -6   9   1        5.02        5.54      3.76 o
  -5   9   1        1.22       -0.58      2.41 o
  -4   9   1       42.89       37.39      3.25 o
  -3   9   1      224.33      224.88      5.22 o
  -2   9   1        0.35        0.60      3.53 o
  -1   9   1      108.34      107.68      5.05 o
   0   9   1       52.64       51.66      5.53 o
   1   9   1       31.02       28.61      4.57 o
   2   9   1       61.98       58.03      5.22 o
   3   9   1       35.72       25.00      6.72 o
   4   9   1        0.17        5.53      6.32 o
 -11  10   1        0.67       -0.36      5.37 o
 -10  10   1      127.37      146.44      6.78 o
  -9  10   1       87.55       88.49      5.28 o
  -8  10   1       24.02       25.97      4.32 o
  -7  10   1       11.83        8.69      3.70 o
  -6  10   1       25.40       32.13      4.39 o
  -5  10   1       41.99       41.34      5.51 o
  -4  10   1       10.65        9.41      4.84 o
  -3  10   1       12.62       16.90      3.64 o
  -2  10   1      124.20      118.62      4.95 o
  -1  10   1      333.77      318.11      7.64 o
   0  10   1       69.16       69.41      5.36 o
   1  10   1      153.09      137.06      6.93 o
   2  10   1       26.67       26.93      6.48 o
   3  10   1        9.82        9.26      6.45 o
 -10  11   1       33.83       28.31      5.55 o
  -9  11   1       27.96       29.46      4.93 o
  -8  11   1       20.52       19.94      4.42 o
  -7  11   1       35.14       34.66      4.53 o
  -6  11   1        2.00        2.72      5.23 o
  -5  11   1       18.67       18.56      5.61 o
  -4  11   1       87.33       74.71      6.30 o
  -3  11   1        1.92       -1.05      3.57 o
  -2  11   1       59.11       64.73      4.79 o
  -1  11   1       16.23        9.07      4.62 o
   0  11   1        1.64       -0.46      4.55 o
   1  11   1       39.55       30.31      6.71 o
  -9  12   1       54.58       52.13      5.98 o
  -8  12   1       61.67       60.75      6.34 o
  -7  12   1       22.95       21.17      5.62 o
  -6  12   1       14.19       12.29      5.89 o
  -5  12   1       11.55        7.17      5.67 o
  -4  12   1      125.39      118.74      7.50 o
  -3  12   1       44.23       47.95      5.27 o
  -2  12   1       45.02       39.70      4.73 o
  -1  12   1        8.74        8.92      4.90 o
  -5  13   1        9.75        6.68      6.35 o
   1 -13   2        8.31       11.12      5.42 o
   2 -13   2       15.43       19.35      6.02 o
   3 -13   2       18.76       16.19      6.63 o
   4 -13   2       24.66       20.98      7.45 o
   5 -13   2       36.01       26.69      8.67 o
   6 -13   2       61.90       45.50      7.47 o
   7 -13   2        0.54        0.75      8.14 o
  -1 -12   2       22.28       15.42      5.33 o
   0 -12   2       16.74       22.70      4.93 o
   1 -12   2        5.51        4.22      3.92 o
   2 -12   2        5.61        4.87      3.71 o
   3 -12   2        0.18       -2.22      4.16 o
   4 -12   2       23.29       19.31      4.48 o
   5 -12   2       27.89       23.95      4.54 o
   6 -12   2        2.33        7.63      7.25 o
   7 -12   2       12.49        7.39      8.33 o
   8 -12   2       25.38       17.28      8.76 o
   9 -12   2        8.41        9.16      7.08 o
  -3 -11   2        0.66        1.28      6.21 o
  -2 -11   2        0.91       -1.32      5.47 o
  -1 -11   2        3.25        5.94      6.75 o
   0 -11   2       47.43       38.59      4.36 o
   1 -11   2       26.74       29.15      3.86 o
   2 -11   2        3.10        1.43      3.27 o
   3 -11   2       10.06        5.58      3.26 o
   4 -11   2      119.82      119.88      4.57 o
   5 -11   2        0.40        1.30      3.52 o
   6 -11   2       85.52       87.12      4.50 o
   7 -11   2       28.54       29.53      4.01 o
   8 -11   2      192.56      196.60      7.21 o
   9 -11   2        1.47        1.08      4.89 o
  10 -11   2       64.59       61.96      9.27 o
  -4 -10   2      392.05      392.32     10.98 o
  -3 -10   2        2.56        6.04      5.79 o
  -2 -10   2       56.71       70.66      6.57 o
  -1 -10   2       35.07       40.09      4.54 o
   0 -10   2       11.32        7.98      4.48 o
   1 -10   2       73.50       60.45      3.89 o
   2 -10   2       24.20       24.72      3.32 o
   3 -10   2        1.85        0.40      2.76 o
   4 -10   2      292.45      303.73      4.45 o
   5 -10   2       69.68       75.85      4.16 o
   6 -10   2       17.32       21.86      3.61 o
   7 -10   2      124.89      123.48      4.49 o
   8 -10   2        1.94        1.38      3.39 o
   9 -10   2       31.83       32.46      3.89 o
  10 -10   2       56.48       63.24      6.59 o
  -5  -9   2       16.79       11.97      6.63 o
  -4  -9   2       60.72       74.30      6.92 o
  -3  -9   2      283.16      282.36      9.63 o
  -2  -9   2      399.52      392.32      9.95 o
  -1  -9   2       39.04       40.01      4.18 o
   0  -9   2       30.80       30.31      3.89 o
   1  -9   2       23.69       26.16      3.14 o
   2  -9   2        1.82        2.14      2.63 o
   3  -9   2       11.31       11.00      2.47 o
   4  -9   2      676.45      709.31      6.37 o
   5  -9   2       97.02       84.69      3.89 o
   6  -9   2       54.32       56.04      3.50 o
   7  -9   2       10.42       18.25      3.24 o
   8  -9   2       18.09       13.41      3.16 o
   9  -9   2      305.96      293.14      6.85 o
  10  -9   2        5.21        5.55      4.01 o
  11  -9   2       57.31       65.19      5.67 o
  -6  -8   2       25.74       27.63      6.61 o
  -5  -8   2      207.51      182.07      8.29 o
  -4  -8   2       31.08       19.69      6.12 o
  -3  -8   2       82.06       84.13      6.56 o
  -2  -8   2      136.50      148.06      5.08 o
  -1  -8   2      431.46      438.64      7.14 o
   0  -8   2       16.70       14.24      3.24 o
   1  -8   2       43.93       42.21      2.37 o
   2  -8   2        1.41        0.11      2.26 o
   3  -8   2      172.70      193.27      3.07 o
   4  -8   2      308.88      303.82      4.27 o
   5  -8   2       12.03       13.74      2.05 o
   6  -8   2        9.38        6.26      2.88 o
   7  -8   2      227.00      238.91      5.55 o
   8  -8   2       13.61        9.05      3.15 o
   9  -8   2        4.99        7.34      3.28 o
  10  -8   2        6.61        8.77      3.43 o
  11  -8   2       44.87       58.18      4.83 o
  -7  -7   2        9.98       11.17      6.69 o
  -6  -7   2      284.28      330.67     10.37 o
  -5  -7   2      233.85      319.02     10.43 o
  -4  -7   2       79.11       83.03      6.55 o
  -3  -7   2      243.79      213.84      5.31 o
  -2  -7   2       11.97       12.94      1.47 o
  -1  -7   2      272.48      328.90      5.82 o
   0  -7   2        1.10        1.38      1.76 o
   1  -7   2       70.89       73.94      2.42 o
   2  -7   2      187.89      188.90      3.09 o
   3  -7   2       68.36       64.99      1.85 o
   4  -7   2        2.84        1.49      1.31 o
   5  -7   2      908.58      945.84      6.31 o
   6  -7   2      100.41      116.95      2.45 o
   7  -7   2      275.45      254.83      4.88 o
   8  -7   2       36.72       32.45      3.29 o
   9  -7   2      199.72      193.40      5.80 o
  10  -7   2        6.38        7.16      3.63 o
  11  -7   2       11.85       11.52      4.53 o
  -8  -6   2       16.21       17.46      6.53 o
  -7  -6   2      281.63      252.64      9.43 o
  -6  -6   2      157.65      123.13      7.27 o
  -5  -6   2       21.70       18.95      5.16 o
  -4  -6   2      174.95      202.15      6.46 o
  -3  -6   2      207.01      220.53      4.08 o
  -2  -6   2      656.89      591.31      5.03 o
  -1  -6   2      828.98      757.61      8.97 o
   0  -6   2       24.93       27.14      1.91 o
   1  -6   2       73.25       85.59      1.63 o
   2  -6   2      207.57      195.06      2.18 o
   3  -6   2     2817.32     2847.70     11.40 o
   4  -6   2      804.07      824.07      6.76 o
   5  -6   2      728.44      732.89     13.41 o
   6  -6   2      352.03      338.14      2.83 o
   7  -6   2      195.44      196.68      3.08 o
   8  -6   2      144.43      138.88      4.04 o
   9  -6   2        7.10        6.15      3.60 o
  10  -6   2       13.51       21.05      4.27 o
  11  -6   2       90.57       90.88      5.64 o
  -9  -5   2      274.73      292.46     10.59 o
  -8  -5   2      168.20      182.54     11.85 o
  -7  -5   2       88.32       98.85      7.26 o
  -6  -5   2       12.60       19.64      5.01 o
  -5  -5   2      184.37      164.54      6.57 o
  -3  -5   2      153.23      139.10      3.43 o
  -2  -5   2     1308.55     1499.18     12.06 o
  -1  -5   2     1064.85     1094.77      7.98 o
   0  -5   2     1014.48      923.84      5.28 o
   1  -5   2      841.80      784.42      3.75 o
   2  -5   2      115.31      113.52      1.62 o
   3  -5   2      360.85      391.01      3.27 o
   4  -5   2     4210.67     4375.39     22.23 o
   5  -5   2      741.74      753.65      7.34 o
   6  -5   2      168.23      159.11      2.29 o
   7  -5   2       26.65       27.47      1.76 o
   8  -5   2      283.31      266.04      3.71 o
   9  -5   2      261.29      262.64      5.32 o
  10  -5   2       47.01       55.26      4.23 o
  11  -5   2       54.82       48.87      4.57 o
  -9  -4   2        6.70        9.75      5.81 o
  -8  -4   2      160.40      166.23      8.13 o
  -7  -4   2        1.07        0.25      4.99 o
  -6  -4   2       10.00       17.32      5.04 o
  -5  -4   2     1094.36     1245.66     15.25 o
  -4  -4   2      173.34      175.65      3.75 o
  -3  -4   2      347.34      335.82      4.71 o
  -2  -4   2     2749.06     2838.52     11.45 o
  -1  -4   2       77.90       83.07      2.24 o
   0  -4   2     1728.94     1955.03      6.09 o
   1  -4   2      132.46      144.26      1.44 o
   2  -4   2      859.13      858.76      3.19 o
   3  -4   2       35.32       26.67      1.33 o
   4  -4   2       55.98       45.15      1.56 o
   5  -4   2      232.12      209.76      2.56 o
   6  -4   2      665.65      635.30      4.30 o
   7  -4   2      204.46      185.95      2.73 o
   8  -4   2      383.99      385.35      5.63 o
   9  -4   2        0.94        1.85      3.64 o
  10  -4   2       25.91       26.81      4.15 o
  11  -4   2      157.75      155.03      6.50 o
 -10  -3   2       55.37       37.23      6.63 o
  -9  -3   2        1.09        2.05      5.55 o
  -8  -3   2       53.18       78.09      6.42 o
  -7  -3   2       92.92       70.50      5.76 o
  -6  -3   2       10.02       18.37      3.07 o
  -5  -3   2     1023.84      930.68      8.42 o
  -4  -3   2      777.03      775.98      6.97 o
  -3  -3   2       11.38        9.84      2.92 o
  -2  -3   2       64.80       74.51      2.95 o
  -1  -3   2      384.81      476.53      4.18 o
   0  -3   2     2764.27     2814.57     10.35 o
   1  -3   2      236.08      237.64      1.86 o
   2  -3   2       95.32       96.74      1.59 o
   3  -3   2     1330.00     1374.00      5.81 o
   4  -3   2      101.92       69.76      1.44 o
   5  -3   2      114.56      103.43      1.81 o
   6  -3   2      119.09      120.32      2.00 o
   7  -3   2      713.57      665.57      6.46 o
   8  -3   2      943.90      871.20      8.50 o
   9  -3   2        1.40        0.30      2.84 o
  10  -3   2        9.05        1.48      4.31 o
  11  -3   2        7.60        8.88      6.18 o
 -10  -2   2      113.69      133.92      8.74 o
  -9  -2   2      119.44      145.84      7.43 o
  -8  -2   2        6.33        0.32      4.20 o
  -7  -2   2       13.03        9.89      3.21 o
  -6  -2   2     1720.18     1815.54     11.31 o
  -5  -2   2        2.92        2.50      2.52 o
  -4  -2   2       72.73       60.97      2.94 o
  -3  -2   2     1960.90     1994.34     17.40 o
  -2  -2   2     1532.79     1577.31      5.90 o
  -1  -2   2     2931.18     3129.81      8.72 o
   0  -2   2     1250.79     1462.28      8.45 o
   1  -2   2     9183.70     8598.28     73.95 o
   2  -2   2     4704.39     4559.89     19.25 o
   3  -2   2       80.38       61.10      1.24 o
   4  -2   2     2011.53     2408.23     14.95 o
   5  -2   2      960.77      987.24     12.27 o
   6  -2   2     3221.72     3367.20     13.16 o
   7  -2   2     1732.66     1722.84     12.17 o
   8  -2   2       81.69       93.81      4.15 o
   9  -2   2       16.48       12.66      3.53 o
  10  -2   2       73.06       62.12      5.50 o
 -11  -1   2       49.50       38.26      5.81 o
 -10  -1   2       24.19       23.41      4.84 o
  -9  -1   2      237.53      264.49      7.44 o
  -8  -1   2      236.81      240.03      5.52 o
  -7  -1   2      176.00      146.66      3.00 o
  -6  -1   2      447.99      397.66      3.06 o
  -5  -1   2      297.38      298.41      2.75 o
  -4  -1   2     2150.22     2307.34     13.21 o
  -3  -1   2     1821.34     1831.54      8.78 o
  -2  -1   2     6394.34     6275.85     11.71 o
  -1  -1   2     1451.38     1352.80     13.53 o
   1  -1   2     2703.02     2654.07      8.61 o
   2  -1   2     1577.16     1748.41      8.52 o
   3  -1   2        2.02        5.18      1.02 o
   4  -1   2      567.38      472.09      3.94 o
   5  -1   2     1928.88     1994.54     13.57 o
   6  -1   2     1790.91     1752.88     11.02 o
   7  -1   2      356.01      331.05      5.93 o
   8  -1   2        6.24       16.28      3.56 o
   9  -1   2      326.18      353.14     11.22 o
  10  -1   2       56.62       48.82      5.41 o
 -11   0   2        2.97        2.33      4.72 o
 -10   0   2      287.44      269.97      7.53 o
  -9   0   2      665.56      624.59      7.21 o
  -8   0   2       28.85       28.74      1.81 o
  -7   0   2       85.70      103.04      2.33 o
  -6   0   2      639.90      653.50      5.22 o
  -5   0   2     2546.84     2492.89      8.31 o
  -4   0   2     1033.63     1008.19      5.31 o
  -3   0   2       19.58       14.06      0.90 o
  -2   0   2      297.40      261.74      2.35 o
  -1   0   2     6327.75     5935.33     45.35 o
   0   0   2      856.10     1020.46      6.89 o
   1   0   2      815.35      944.80      4.66 o
   2   0   2     1351.22     1309.74      8.50 o
   3   0   2      770.05      741.15      4.36 o
   4   0   2     1661.17     1611.14      8.54 o
   5   0   2      591.34      620.11      7.08 o
   6   0   2      106.79       96.74      4.27 o
   7   0   2       56.90       57.03      3.98 o
   8   0   2        7.04        9.47      3.93 o
   9   0   2      103.00       88.07      5.00 o
  10   0   2       87.21       99.67      5.41 o
 -11   1   2       69.45       68.73      5.35 o
 -10   1   2      339.64      336.47      7.72 o
  -9   1   2      288.12      288.72      4.46 o
  -8   1   2       61.81       74.59      2.34 o
  -7   1   2      309.08      274.52      3.24 o
  -6   1   2      562.57      631.88      4.50 o
  -5   1   2      949.87     1096.92      4.67 o
  -4   1   2      275.27      276.22      2.26 o
  -3   1   2     1536.35     1532.81     11.29 o
  -2   1   2     3997.44     4187.31     24.22 o
  -1   1   2     1328.98     1359.74      4.85 o
   0   1   2       91.11       68.40      1.07 o
   1   1   2      707.47      682.39      3.54 o
   2   1   2      717.20      794.09      4.20 o
   3   1   2      109.00      154.91      1.84 o
   4   1   2      210.06      225.14      2.90 o
   5   1   2      476.23      446.12      8.85 o
   6   1   2        1.18       -1.15      3.65 o
   7   1   2        7.17        8.52      3.89 o
   8   1   2      267.17      292.40      6.90 o
   9   1   2       49.21       53.51      4.93 o
 -12   2   2       19.98       17.70      4.87 o
 -11   2   2       35.81       39.28      5.25 o
 -10   2   2      500.77      451.83      7.44 o
  -9   2   2      568.22      537.99      5.51 o
  -8   2   2      108.83      101.47      2.56 o
  -7   2   2       55.86       57.24      2.17 o
  -6   2   2     1076.56     1010.61      5.97 o
  -5   2   2      511.07      479.97      3.23 o
  -4   2   2      107.42      125.40      1.71 o
  -3   2   2       61.49       78.13      1.56 o
  -2   2   2    11445.81    11235.36     71.49 o
  -1   2   2     6827.77     6900.52     29.38 o
   0   2   2     2571.09     2759.94      9.62 o
   1   2   2      182.21      209.67      1.75 o
   2   2   2      162.29      139.92      1.86 o
   4   2   2      368.10      365.33      3.44 o
   5   2   2       62.03       52.49      2.65 o
   6   2   2        5.62        9.14      3.97 o
   7   2   2      180.95      163.71      6.46 o
   8   2   2      290.55      251.25      7.55 o
   9   2   2      108.63      133.61      6.31 o
 -12   3   2       11.71        6.63      6.13 o
 -11   3   2       88.24      102.30      5.98 o
 -10   3   2      135.28      138.89      3.47 o
  -9   3   2      658.79      650.14      5.19 o
  -8   3   2      626.99      596.37      4.97 o
  -7   3   2        2.28        1.79      1.72 o
  -6   3   2        4.16        1.48      1.60 o
  -5   3   2      106.09       86.31      1.80 o
  -4   3   2     4087.60     4170.93     13.45 o
  -3   3   2      820.07      753.34      6.01 o
  -2   3   2     5660.71     5955.62     27.53 o
  -1   3   2     2108.22     2165.75     11.75 o
   0   3   2      239.02      209.21      2.01 o
   1   3   2      775.68      755.79      3.85 o
   2   3   2      116.84      120.27      2.03 o
   3   3   2       13.97       12.32      1.41 o
   4   3   2      942.50      859.37      6.03 o
   5   3   2      268.81      244.84      6.54 o
   6   3   2       30.80       33.85      4.57 o
   7   3   2      108.52      125.79      6.40 o
   8   3   2       77.55       84.72      6.14 o
 -12   4   2        9.15        5.61      5.81 o
 -11   4   2      270.83      250.92      6.70 o
 -10   4   2      186.40      180.16      4.16 o
  -9   4   2       22.50       19.67      2.44 o
  -8   4   2      391.32      395.39      4.51 o
  -7   4   2      438.54      407.70      4.34 o
  -6   4   2      815.65      856.59      5.23 o
  -5   4   2      301.68      276.29      2.50 o
  -4   4   2       17.23       27.50      1.06 o
  -3   4   2     2800.05     2911.77     14.43 o
  -2   4   2     5783.68     6188.20     19.73 o
  -1   4   2        2.26        3.30      1.42 o
   0   4   2      901.87     1011.54      7.14 o
   1   4   2       34.93       20.06      1.90 o
   3   4   2       90.21       85.54      2.42 o
   4   4   2      268.53      304.67      7.63 o
   5   4   2      376.63      406.56      9.32 o
   6   4   2      111.47       98.71      6.79 o
   7   4   2        4.97        7.48      5.29 o
   8   4   2        4.58        9.48      5.54 o
 -12   5   2      193.65      212.44      7.69 o
 -11   5   2       35.10       38.76      3.50 o
 -10   5   2        4.52        3.32      2.72 o
  -9   5   2        0.83        1.40      2.28 o
  -8   5   2      137.00      128.81      2.55 o
  -7   5   2       11.40       11.71      1.40 o
  -6   5   2      204.54      213.27      2.40 o
  -5   5   2      341.73      355.18      2.75 o
  -4   5   2      312.43      342.11      3.70 o
  -3   5   2     2202.52     2419.69     11.85 o
  -2   5   2     1911.41     2061.14      9.45 o
  -1   5   2        9.54        4.49      1.42 o
   0   5   2      116.48      114.55      2.43 o
   1   5   2        2.89        6.87      1.94 o
   2   5   2       66.39       79.91      2.86 o
   3   5   2       66.23       56.03      3.38 o
   4   5   2        4.12       10.52      3.39 o
   5   5   2      118.13      122.37      7.03 o
   6   5   2       44.71       56.39      6.76 o
   7   5   2       27.99       24.89      6.04 o
 -12   6   2       79.95       85.80      5.89 o
 -11   6   2       22.97       32.35      3.80 o
 -10   6   2        0.65       -0.70      2.68 o
  -9   6   2        0.58        1.80      2.37 o
  -8   6   2       48.95       39.12      3.06 o
  -7   6   2        0.86        1.80      2.31 o
  -6   6   2       80.79       65.82      2.25 o
  -5   6   2        0.79        1.86      1.10 o
  -4   6   2        3.89        5.08      1.13 o
  -3   6   2     1795.80     1861.34      7.48 o
  -2   6   2      280.52      300.74      3.76 o
  -1   6   2       26.37       32.48      1.65 o
   0   6   2        3.85        8.43      1.32 o
   1   6   2      614.78      592.18      5.69 o
   2   6   2      114.24      119.45      4.99 o
   3   6   2       43.75       66.51      3.72 o
   4   6   2       74.68       69.19      6.44 o
   5   6   2      332.11      299.29      9.57 o
   6   6   2      193.10      186.61      8.92 o
 -12   7   2        8.09        8.89      5.34 o
 -11   7   2       24.58       24.17      4.05 o
 -10   7   2        0.51       -1.79      3.24 o
  -9   7   2      105.67      112.88      4.59 o
  -8   7   2      113.41      128.19      3.70 o
  -7   7   2      190.22      208.38      3.72 o
  -6   7   2       65.70       77.30      2.33 o
  -5   7   2        7.54        5.71      1.17 o
  -4   7   2      124.93      115.59      2.04 o
  -3   7   2      146.55      143.41      3.23 o
  -2   7   2      125.71      122.41      2.51 o
  -1   7   2      305.50      331.97      3.29 o
   0   7   2       95.47      111.74      4.70 o
   1   7   2      172.04      187.48      5.66 o
   2   7   2        7.53        2.34      3.89 o
   3   7   2      144.50      119.16      5.55 o
   4   7   2       54.92       68.06      6.48 o
   5   7   2      143.36      185.43      9.03 o
 -12   8   2       37.39       34.74      6.01 o
 -11   8   2        0.38        1.40      4.88 o
 -10   8   2      230.58      247.07      5.64 o
  -9   8   2      462.45      499.97      7.54 o
  -8   8   2        0.56        0.45      3.43 o
  -7   8   2        5.81        5.17      2.39 o
  -6   8   2       76.20       81.00      2.98 o
  -5   8   2       17.20       20.77      2.33 o
  -4   8   2        0.43       -0.13      2.16 o
  -3   8   2      134.64      141.81      3.61 o
  -2   8   2       71.01       71.97      3.08 o
  -1   8   2       78.51       75.65      4.16 o
   0   8   2      373.80      379.25     12.43 o
   1   8   2      114.13      129.53      5.72 o
   2   8   2       93.43      121.59      5.83 o
   3   8   2        6.02        5.39      5.76 o
   4   8   2       69.27       51.66      6.84 o
 -11   9   2      152.39      165.27      6.31 o
 -10   9   2      194.47      193.20      7.65 o
  -9   9   2       39.13       34.64      4.17 o
  -8   9   2       67.79       56.85      3.83 o
  -7   9   2        3.78        3.16      3.31 o
  -6   9   2        0.30        0.55      3.09 o
  -5   9   2      182.00      178.36      4.81 o
  -4   9   2        0.28       -1.23      3.30 o
  -3   9   2       14.84       19.69      2.75 o
  -2   9   2       42.97       46.23      4.14 o
  -1   9   2       23.23       21.31      4.48 o
   0   9   2       51.49       52.86      5.11 o
   1   9   2       24.80       15.79      5.43 o
   2   9   2       86.21       86.67      6.98 o
   3   9   2       68.63       43.93      7.33 o
 -11  10   2       80.88       85.12      6.77 o
 -10  10   2       32.17       41.44      5.02 o
  -9  10   2        7.62        6.33      4.13 o
  -8  10   2      125.64      139.84      5.36 o
  -7  10   2       29.93       22.53      3.54 o
  -6  10   2       21.13       24.22      3.49 o
  -5  10   2        1.33        2.36      4.62 o
  -4  10   2       79.83       87.97      5.76 o
  -3  10   2       39.89       37.26      3.67 o
  -2  10   2       10.35       11.30      4.31 o
  -1  10   2       25.23       22.28      4.75 o
   0  10   2        6.89        7.77      4.70 o
   1  10   2       70.57       66.11      6.75 o
   2  10   2        0.90       -1.17      6.89 o
 -10  11   2        3.00        1.42      5.59 o
  -9  11   2        7.56        9.34      4.46 o
  -8  11   2       34.67       35.62      4.47 o
  -7  11   2        1.10       -1.94      3.91 o
  -6  11   2       19.63       15.68      4.32 o
  -5  11   2       20.05       22.05      5.68 o
  -4  11   2       72.91       59.39      6.37 o
  -3  11   2        0.18        0.09      5.07 o
  -2  11   2        5.90        5.55      3.95 o
  -1  11   2        6.84        7.70      4.86 o
   0  11   2        1.21        2.72      4.66 o
  -8  12   2       84.74       87.15      7.47 o
  -7  12   2       15.78       13.05      5.60 o
  -6  12   2       18.95       20.66      5.78 o
  -5  12   2        0.85        0.20      5.88 o
  -4  12   2        0.09       -1.08      5.27 o
  -3  12   2       67.00       47.79      5.93 o
  -2  12   2       68.58       45.15      5.89 o
   1 -13   3        3.28        2.57      5.31 o
   2 -13   3      109.82      114.41     10.19 o
   3 -13   3       22.87       20.20      6.16 o
   4 -13   3       23.06       18.61      6.20 o
   5 -13   3        0.51        0.88      7.50 o
   6 -13   3       36.65       28.56      8.94 o
   7 -13   3       36.91       25.07      8.63 o
  -1 -12   3       35.12       23.01      5.60 o
   0 -12   3        0.43        0.60      3.73 o
   1 -12   3       52.58       43.36      4.28 o
   2 -12   3      104.86       89.51      5.28 o
   3 -12   3        3.79        4.24      7.28 o
   4 -12   3        1.93       -0.25      5.29 o
   5 -12   3        0.76        1.46      4.49 o
   6 -12   3      242.06      252.82      7.58 o
   7 -12   3      101.69      101.27      5.91 o
   8 -12   3        2.66        1.41      5.50 o
  -3 -11   3        2.73        8.16      6.04 o
  -2 -11   3       38.24       42.04      6.34 o
  -1 -11   3        0.69        1.49      5.01 o
   0 -11   3       24.79       33.36      3.82 o
   1 -11   3       84.97       96.06      4.52 o
   2 -11   3        4.41        3.88      3.23 o
   3 -11   3       41.09       35.22      3.43 o
   4 -11   3      211.73      208.32      6.74 o
   5 -11   3      121.68      113.34      5.78 o
   6 -11   3       53.00       47.96      5.00 o
   7 -11   3       63.68       61.31      5.28 o
   8 -11   3       52.00       47.50      5.58 o
   9 -11   3       20.07       17.42      5.09 o
  -4 -10   3       71.71       57.01      6.89 o
  -3 -10   3       12.45        9.29      5.98 o
  -2 -10   3       10.11        0.81      5.39 o
  -1 -10   3        8.65        8.25      3.94 o
   0 -10   3        4.65        2.08      3.17 o
   1 -10   3      409.60      404.39      7.00 o
   2 -10   3      323.24      342.86      6.40 o
   3 -10   3        6.54        6.33      2.53 o
   4 -10   3      132.76      134.70      3.35 o
   5 -10   3      165.07      181.23      5.18 o
   6 -10   3       71.06       73.05      4.21 o
   7 -10   3      206.84      206.42      5.70 o
   8 -10   3      168.21      171.74      6.73 o
   9 -10   3      216.96      212.38      7.26 o
  10 -10   3      150.77      144.03      8.28 o
  -5  -9   3      238.13      220.55     10.00 o
  -4  -9   3        2.30        6.69      5.81 o
  -3  -9   3      136.35      127.90      7.22 o
  -2  -9   3       30.66       35.99      4.00 o
  -1  -9   3      617.92      620.33      8.67 o
   0  -9   3      473.70      498.04      7.72 o
   1  -9   3       79.08       69.06      3.48 o
   2  -9   3       14.03       12.84      2.52 o
   3  -9   3      368.33      394.35      5.44 o
   4  -9   3        4.36        1.85      2.25 o
   5  -9   3       92.39      106.90      4.18 o
   6  -9   3       37.11       43.78      3.57 o
   7  -9   3      540.24      590.98      8.12 o
   8  -9   3        6.31        7.76      3.60 o
   9  -9   3       21.81       21.60      5.22 o
  10  -9   3       37.52       40.02      5.76 o
  -6  -8   3       31.74       42.62      6.45 o
  -5  -8   3       30.45       22.19      6.12 o
  -4  -8   3       88.24       84.41      6.37 o
  -3  -8   3      351.71      376.21      9.17 o
  -2  -8   3      445.93      468.43      7.37 o
  -1  -8   3        8.91        8.21      1.80 o
   0  -8   3       13.81       17.05      2.27 o
   1  -8   3       46.14       48.38      2.85 o
   2  -8   3        5.30        6.23      2.12 o
   3  -8   3      691.30      725.58      4.64 o
   4  -8   3        1.63        1.02      1.64 o
   5  -8   3        2.32        4.37      1.02 o
   6  -8   3      127.47      109.17      3.99 o
   7  -8   3       51.52       55.25      3.89 o
   8  -8   3      109.74      130.33      4.38 o
   9  -8   3       80.41       89.28      4.97 o
  10  -8   3       88.19      100.27      5.03 o
  -7  -7   3        1.82        3.27      6.25 o
  -6  -7   3        6.26       17.04      5.86 o
  -5  -7   3      192.73      235.96      8.46 o
  -4  -7   3      766.39      746.57     11.97 o
  -3  -7   3      812.59      775.80      8.49 o
  -2  -7   3        8.23       10.29      2.97 o
  -1  -7   3        1.11        0.71      1.28 o
   0  -7   3        5.53        8.69      1.36 o
   1  -7   3       42.86       22.30      1.63 o
   2  -7   3       81.97       74.34      1.96 o
   3  -7   3      781.55      824.35      4.64 o
   4  -7   3      609.21      571.09      5.09 o
   5  -7   3      237.90      232.39      2.62 o
   6  -7   3        2.44        2.77      0.81 o
   7  -7   3       31.71       34.28      3.60 o
   8  -7   3      399.10      377.24      5.97 o
   9  -7   3       39.75       38.26      4.24 o
  10  -7   3      111.12      125.77      5.17 o
  11  -7   3        4.91        2.77      4.34 o
  -8  -6   3       18.29       22.42      6.69 o
  -7  -6   3       48.40       33.08      6.36 o
  -6  -6   3      582.49      483.30     13.91 o
  -5  -6   3      567.50      553.21     15.91 o
  -4  -6   3      187.10      201.63      3.71 o
  -3  -6   3      151.48      151.73      4.05 o
  -2  -6   3      790.49      771.21      7.62 o
  -1  -6   3      835.23      756.37      7.36 o
   0  -6   3      116.78      100.23      2.36 o
   1  -6   3      133.18      162.22      2.30 o
   2  -6   3     3197.84     3336.49     11.52 o
   3  -6   3     1576.45     1613.93      5.35 o
   4  -6   3       14.62       11.23      1.51 o
   5  -6   3      254.80      238.39      3.27 o
   6  -6   3      504.06      495.06      6.64 o
   7  -6   3      215.12      226.10      4.44 o
   8  -6   3       34.04       39.46      4.09 o
   9  -6   3       13.77       16.42      3.70 o
  10  -6   3      146.04      155.40      5.43 o
  11  -6   3       89.36       93.83      5.60 o
  -9  -5   3        0.66        0.80      5.83 o
  -8  -5   3      170.34      160.02      8.51 o
  -7  -5   3      563.51      609.18     13.70 o
  -6  -5   3       22.83       35.67      3.33 o
  -5  -5   3      303.36      273.59      5.19 o
  -4  -5   3     1083.99      993.73     12.39 o
  -3  -5   3      316.55      332.65      7.55 o
  -2  -5   3      556.25      646.99      6.40 o
  -1  -5   3       73.96      112.77      3.24 o
   0  -5   3     3674.02     3670.28     18.13 o
   1  -5   3      496.84      449.23      2.96 o
   2  -5   3        1.82        3.62      1.12 o
   3  -5   3      237.18      216.63      3.16 o
   4  -5   3     1534.33     1618.13      7.05 o
   5  -5   3      507.10      545.47      7.14 o
   6  -5   3      123.20      110.45      3.01 o
   7  -5   3       38.08       45.44      2.04 o
   8  -5   3        5.89        5.44      3.82 o
   9  -5   3       91.24       96.03      4.51 o
  10  -5   3        0.92       -1.48      3.77 o
  11  -5   3       27.22       26.09      4.39 o
  -9  -4   3        4.01        1.88      6.06 o
  -8  -4   3      110.76       95.10      6.93 o
  -7  -4   3      257.40      237.10      5.88 o
  -6  -4   3      222.39      261.05      5.93 o
  -5  -4   3      156.46      192.61      4.68 o
  -4  -4   3      100.71       93.69      4.85 o
  -3  -4   3      919.97      906.85      4.90 o
  -2  -4   3     1128.37     1090.80      8.72 o
  -1  -4   3      994.81     1052.49      6.46 o
   0  -4   3       12.81        8.94      1.25 o
   1  -4   3      900.14      946.98      3.96 o
   2  -4   3      948.09      965.01      4.80 o
   3  -4   3      733.02      750.14      5.50 o
   4  -4   3       83.45       69.65      2.09 o
   5  -4   3      323.91      312.16      4.33 o
   6  -4   3      300.93      284.94      2.87 o
   7  -4   3        5.65        4.25      1.24 o
   8  -4   3       22.53       21.11      2.79 o
   9  -4   3       15.23        5.39      4.04 o
  10  -4   3      100.02      104.04      4.81 o
  11  -4   3      103.73       93.17      5.98 o
 -10  -3   3       55.67       59.20      7.18 o
  -9  -3   3       47.27       46.40      6.26 o
  -8  -3   3      227.54      241.26      7.41 o
  -7  -3   3       25.63       28.57      3.60 o
  -6  -3   3      270.16      233.91      5.46 o
  -5  -3   3       10.25        2.06      3.84 o
  -4  -3   3        8.50       11.94      3.47 o
  -3  -3   3      747.99      853.80      6.29 o
  -2  -3   3     2027.41     2086.46      7.41 o
  -1  -3   3     1215.89     1157.02     11.36 o
   0  -3   3      911.55     1103.29      5.94 o
   1  -3   3      788.90      799.46      5.01 o
   2  -3   3     1241.64     1291.03      8.13 o
   3  -3   3     4454.38     4735.88     13.12 o
   4  -3   3      356.29      335.53      3.05 o
   5  -3   3      410.83      354.94      5.06 o
   6  -3   3      261.56      242.63      3.04 o
   7  -3   3        4.42        4.97      2.63 o
   8  -3   3        1.71        1.07      3.21 o
   9  -3   3      126.52      118.11      5.94 o
  10  -3   3      300.90      293.48      8.30 o
 -11  -2   3       24.38       34.15      6.27 o
 -10  -2   3       55.78       66.13      6.53 o
  -9  -2   3      228.44      215.53      6.48 o
  -8  -2   3       37.66       36.23      4.14 o
  -7  -2   3      150.55      167.73      4.43 o
  -6  -2   3      402.12      468.34      5.99 o
  -5  -2   3      229.71      255.20      5.02 o
  -4  -2   3     2020.25     2002.87     11.29 o
  -3  -2   3     4871.84     4980.42     37.11 o
  -2  -2   3        7.79       19.60      1.08 o
  -1  -2   3     5364.98     5461.25     24.45 o
   0  -2   3      338.43      310.08      3.54 o
   1  -2   3      861.47      826.97      6.29 o
   2  -2   3      288.34      273.32      2.39 o
   3  -2   3     1217.56     1210.84      7.12 o
   4  -2   3     2336.81     2297.36      8.32 o
   5  -2   3      391.24      366.38      4.75 o
   6  -2   3      148.24      151.72      3.50 o
   7  -2   3     1106.37     1086.62      9.44 o
   8  -2   3       94.43      105.74      4.42 o
   9  -2   3      204.92      161.56      6.36 o
  10  -2   3       57.68       44.45      6.60 o
 -11  -1   3      102.20       71.84      6.47 o
 -10  -1   3       78.79       73.42      6.32 o
  -9  -1   3      118.10      147.30      4.53 o
  -8  -1   3      191.20      162.61      3.63 o
  -7  -1   3      367.87      347.45      4.49 o
  -6  -1   3     1445.60     1309.41      9.33 o
  -5  -1   3     1150.26     1061.49      9.23 o
  -4  -1   3      550.91      547.09      3.88 o
  -3  -1   3      841.90      841.20      4.74 o
  -2  -1   3     1677.32     1553.26     11.18 o
  -1  -1   3     2046.40     2040.58     13.22 o
   0  -1   3     1253.18     1287.72      9.58 o
   1  -1   3      254.61      242.50      2.76 o
   2  -1   3     1856.32     1909.94      5.07 o
   3  -1   3      368.21      297.56      3.07 o
   4  -1   3      117.61      136.23      2.38 o
   5  -1   3      290.05      305.57      4.47 o
   6  -1   3     1824.87     1704.80     10.37 o
   7  -1   3     1624.58     1533.27     11.61 o
   8  -1   3        1.27        4.23      3.41 o
   9  -1   3       10.53        1.29      3.78 o
  10  -1   3       10.74        5.35      4.96 o
 -11   0   3       57.60       60.63      5.45 o
 -10   0   3      143.01      145.78      5.45 o
  -9   0   3       16.39       16.82      3.09 o
  -8   0   3      136.19      120.87      2.69 o
  -7   0   3     1274.44     1355.28      6.51 o
  -6   0   3      174.55      159.69      3.16 o
  -5   0   3      265.28      236.02      2.58 o
  -4   0   3      904.71      895.39      6.67 o
  -3   0   3       24.38       33.74      1.20 o
  -2   0   3       54.58       76.86      1.53 o
  -1   0   3      986.65     1164.03      5.25 o
   0   0   3      917.95      923.05      4.52 o
   1   0   3     3938.17     3930.90     13.77 o
   2   0   3       54.04       32.89      0.87 o
   3   0   3      454.57      620.61      5.64 o
   4   0   3     1173.22     1171.47      7.50 o
   5   0   3     1647.54     1738.40     11.71 o
   6   0   3      730.32      734.75      8.12 o
   7   0   3       24.65       18.82      3.54 o
   8   0   3       21.80       16.17      4.07 o
   9   0   3       46.10       45.74      4.70 o
 -12   1   3       11.01        9.60      5.63 o
 -11   1   3       11.31       12.52      4.09 o
 -10   1   3       45.17       56.21      3.66 o
  -9   1   3      179.92      189.09      5.25 o
  -8   1   3      149.39      143.65      2.90 o
  -7   1   3        5.79        2.84      1.75 o
  -6   1   3       51.02       52.94      2.08 o
  -5   1   3      382.79      418.07      3.25 o
  -4   1   3     3318.21     3535.71      7.77 o
  -3   1   3      155.61      162.50      1.99 o
  -2   1   3     5240.57     5518.50     28.73 o
  -1   1   3      353.34      323.51      2.49 o
   0   1   3      324.15      297.95      1.81 o
   1   1   3      152.97      188.39      1.55 o
   2   1   3       40.67       29.76      1.21 o
   3   1   3       20.57       15.22      1.25 o
   4   1   3      681.08      737.40      8.73 o
   5   1   3      391.73      373.10      5.50 o
   6   1   3      239.64      198.93      5.38 o
   7   1   3       33.67       41.57      4.23 o
   8   1   3      102.13      118.39      5.42 o
   9   1   3        2.50       -0.76      4.44 o
 -12   2   3       14.11       11.92      5.26 o
 -11   2   3      315.54      298.03      7.86 o
 -10   2   3      313.55      310.92      5.38 o
  -9   2   3      114.85      109.48      3.28 o
  -8   2   3      131.61      127.00      3.32 o
  -7   2   3      139.62      128.71      2.77 o
  -6   2   3     2350.23     2463.23      9.48 o
  -5   2   3      622.50      585.32      4.73 o
  -4   2   3      179.57      191.32      2.26 o
  -3   2   3      924.23      827.10      6.37 o
  -2   2   3      332.54      301.35      2.82 o
  -1   2   3      283.82      261.60      1.91 o
   0   2   3     1174.78     1246.04      5.20 o
   1   2   3      194.47      192.98      1.98 o
   2   2   3       50.37       70.32      1.97 o
   3   2   3       84.93       73.82      2.02 o
   4   2   3     1248.77     1293.72     16.34 o
   5   2   3      629.69      637.77      9.29 o
   6   2   3       31.58       38.37      4.49 o
   7   2   3       27.90       30.97      4.44 o
   8   2   3       41.03       37.72      4.86 o
 -12   3   3      114.92      105.92      6.25 o
 -11   3   3      417.95      418.39      7.36 o
 -10   3   3      258.11      261.64      4.56 o
  -9   3   3       88.92       86.91      3.26 o
  -8   3   3      450.25      472.22      5.29 o
  -7   3   3     1286.07     1352.71      8.32 o
  -6   3   3     1422.14     1519.99     16.31 o
  -5   3   3      569.48      572.51      4.52 o
  -3   3   3        3.10        1.09      2.07 o
  -2   3   3     1221.30     1279.32     10.82 o
  -1   3   3        5.89        2.50      0.93 o
   0   3   3     1154.22     1124.36      5.79 o
   1   3   3      596.76      598.90      3.67 o
   2   3   3       83.68       74.59      2.59 o
   3   3   3      747.78      813.17      7.28 o
   4   3   3      657.07      650.56      8.34 o
   5   3   3      118.90      103.55      5.25 o
   6   3   3       53.43       42.50      4.80 o
   7   3   3      261.57      300.90      8.01 o
   8   3   3       87.29       90.43      5.93 o
 -12   4   3       26.85       27.97      4.18 o
 -11   4   3      362.91      351.98      6.17 o
 -10   4   3      185.41      191.92      4.18 o
  -9   4   3        1.51        0.70      2.08 o
  -8   4   3      301.28      292.55      4.26 o
  -7   4   3      867.86      872.04      6.18 o
  -6   4   3      238.82      219.79      2.59 o
  -5   4   3      330.98      350.25      4.89 o
  -4   4   3        1.67        0.46      2.50 o
  -3   4   3     1930.09     2070.62     12.87 o
  -2   4   3      932.54      971.75      9.22 o
  -1   4   3      643.18      716.81      5.50 o
   0   4   3       97.86      104.39      2.22 o
   1   4   3      235.13      229.55      3.13 o
   2   4   3      258.07      228.29      3.65 o
   3   4   3      410.53      421.23      5.67 o
   4   4   3      383.56      345.27      7.03 o
   5   4   3        1.96        4.48      4.18 o
   6   4   3      159.62      156.03      6.53 o
   7   4   3       91.78       86.91      7.08 o
 -12   5   3       14.48       20.88      4.59 o
 -11   5   3      158.15      164.89      4.77 o
 -10   5   3      142.61      145.52      3.59 o
  -9   5   3       64.62       57.45      2.72 o
  -8   5   3        3.28        4.25      1.63 o
  -7   5   3        0.75        0.89      1.39 o
  -6   5   3       20.87       20.92      1.27 o
  -5   5   3      110.12      128.07      2.98 o
  -4   5   3       22.15       25.80      2.68 o
  -3   5   3     3375.96     3462.33     13.09 o
  -2   5   3      301.13      304.03      4.89 o
  -1   5   3       49.01       43.72      2.29 o
   0   5   3        4.77        4.64      1.68 o
   1   5   3       81.49       66.02      2.28 o
   2   5   3       38.70       42.34      2.61 o
   3   5   3      369.03      349.04      5.84 o
   4   5   3       11.67        7.87      3.69 o
   5   5   3       36.74       31.91      5.78 o
   6   5   3       51.98       56.73      6.52 o
 -12   6   3       87.58       84.89      7.59 o
 -11   6   3       55.81       57.69      3.89 o
 -10   6   3        7.39        4.13      2.85 o
  -9   6   3      104.82      112.41      3.68 o
  -8   6   3      146.33      149.24      3.73 o
  -7   6   3        2.38        2.30      1.13 o
  -6   6   3        4.98        7.56      1.74 o
  -5   6   3        0.71        1.25      1.81 o
  -4   6   3     2036.68     2119.35     32.27 o
  -3   6   3     2978.11     3077.17     22.56 o
  -2   6   3      157.59      169.01      4.43 o
  -1   6   3        1.29        1.82      2.07 o
   0   6   3       30.21       20.20      2.01 o
   1   6   3       66.78       48.91      2.82 o
   2   6   3       21.06       19.92      2.67 o
   3   6   3       42.13       61.25      4.74 o
   4   6   3      332.12      337.47      9.61 o
   5   6   3       36.87       30.44      5.92 o
   6   6   3        0.28       -2.99      5.96 o
 -12   7   3        1.09        1.86      5.15 o
 -11   7   3        0.40       -0.89      4.79 o
 -10   7   3      160.76      175.22      5.11 o
  -9   7   3       29.02       26.35      3.38 o
  -8   7   3       78.82       77.34      4.33 o
  -7   7   3      248.36      277.15      6.23 o
  -6   7   3      650.38      703.86     12.66 o
  -5   7   3      296.70      299.88      3.56 o
  -4   7   3      470.15      461.81      7.04 o
  -3   7   3       30.19       32.46      2.57 o
  -2   7   3      188.77      198.76      3.43 o
  -1   7   3      181.28      207.44      3.32 o
   0   7   3       94.56      120.08      5.26 o
   1   7   3       46.62       49.49      4.56 o
   2   7   3      156.89      127.18      5.96 o
   3   7   3        6.29        1.53      5.74 o
   4   7   3       35.62       44.36      6.77 o
   5   7   3       70.66       72.28      7.33 o
 -12   8   3       53.33       59.33      6.27 o
 -11   8   3       11.37       10.82      4.09 o
 -10   8   3        0.88        1.09      4.08 o
  -9   8   3       35.90       40.54      3.96 o
  -8   8   3       22.16       26.16      3.46 o
  -7   8   3      525.12      517.29      6.75 o
  -6   8   3       27.65       22.61      3.12 o
  -5   8   3       38.48       36.69      3.23 o
  -4   8   3      965.22      978.99      9.65 o
  -3   8   3       42.98       40.37      3.39 o
  -2   8   3       25.66       26.22      2.83 o
  -1   8   3       38.56       31.49      3.99 o
   0   8   3      356.15      353.69      7.81 o
   1   8   3       33.00       43.42      5.66 o
   2   8   3        3.33        2.03      4.37 o
   3   8   3        0.99        2.42      6.39 o
   4   8   3      161.51      132.27      8.43 o
 -11   9   3       16.94        9.84      4.25 o
 -10   9   3        1.08        2.68      3.93 o
  -9   9   3      124.29      120.32      4.80 o
  -8   9   3       42.38       43.38      4.07 o
  -7   9   3       29.85       34.48      3.58 o
  -6   9   3       24.38       23.99      3.39 o
  -5   9   3        0.90       -1.41      3.11 o
  -4   9   3      215.21      229.66      5.83 o
  -3   9   3       23.92       22.84      4.71 o
  -2   9   3        3.90        2.17      3.89 o
  -1   9   3       31.38       26.53      4.20 o
   0   9   3        2.86        1.46      4.30 o
   1   9   3        0.24        1.86      5.35 o
   2   9   3        1.51        3.83      7.86 o
 -10  10   3       64.72       68.24      5.25 o
  -9  10   3       72.86       69.18      4.48 o
  -8  10   3        3.55        1.88      3.64 o
  -7  10   3       14.05       12.72      3.70 o
  -6  10   3        3.57        2.61      3.32 o
  -5  10   3       51.51       51.63      4.08 o
  -4  10   3        0.30        1.23      4.71 o
  -3  10   3       53.39       55.82      5.53 o
  -2  10   3       12.89       14.67      4.75 o
  -1  10   3       37.95       29.15      4.99 o
   0  10   3        8.60        7.44      4.65 o
   1  10   3       89.11       87.39      6.45 o
  -9  11   3        4.05        0.60      4.09 o
  -8  11   3        2.02        3.02      3.80 o
  -7  11   3        0.25        1.05      3.87 o
  -6  11   3        0.57        0.96      4.63 o
  -5  11   3        3.99        1.32      4.63 o
  -4  11   3        0.49        0.44      4.96 o
  -3  11   3        3.54        0.37      5.38 o
  -2  11   3        3.29        3.36      5.92 o
  -1  11   3       86.36       99.05      6.28 o
  -7  12   3       11.59       17.37      4.82 o
  -6  12   3       10.21       13.28      4.99 o
  -5  12   3       44.22       42.62      5.82 o
  -4  12   3        5.74        8.86      6.47 o
   0 -13   4        0.14        1.30      5.64 o
   1 -13   4       40.57       48.64      7.79 o
   2 -13   4       47.67       55.20      8.74 o
   3 -13   4       18.27       12.16      6.35 o
   4 -13   4       44.37       43.58      6.79 o
   5 -13   4        0.13        0.65      4.68 o
   6 -13   4        4.67        4.81      5.08 o
   7 -13   4        0.18       -1.46      6.19 o
  -2 -12   4      175.38      179.63      9.76 o
  -1 -12   4       78.70       93.40      7.37 o
   0 -12   4      124.38      127.97      6.04 o
   1 -12   4       56.00       39.79      4.76 o
   2 -12   4      115.23      103.60      6.56 o
   3 -12   4        0.21       -1.31      5.55 o
   4 -12   4        2.10        0.78      4.85 o
   5 -12   4       67.52       66.90      5.77 o
   6 -12   4      146.41      149.88      8.26 o
   7 -12   4       34.56       37.00      5.45 o
   8 -12   4       43.83       42.43      5.58 o
  -3 -11   4       25.12       31.17      6.48 o
  -2 -11   4        6.94        3.60      5.87 o
  -1 -11   4       63.63       51.36      6.02 o
   0 -11   4       21.39       30.05      3.71 o
   1 -11   4       62.56       74.73      4.10 o
   2 -11   4      164.01      162.97      5.56 o
   3 -11   4      204.64      193.22      6.83 o
   4 -11   4       15.95       17.96      4.53 o
   5 -11   4      254.50      241.39      7.27 o
   6 -11   4      104.49       95.21      6.04 o
   7 -11   4      136.26      147.23      6.80 o
   8 -11   4       88.64       79.42      6.89 o
   9 -11   4        0.24        2.23      5.92 o
  -5 -10   4       89.87       85.80      7.83 o
  -4 -10   4        5.83        2.05      6.08 o
  -3 -10   4        9.41        7.48      5.97 o
  -2 -10   4       13.23       20.22      5.75 o
  -1 -10   4       12.33        7.76      3.89 o
   0 -10   4      129.55      123.89      4.47 o
   1 -10   4      398.82      417.65      6.38 o
   2 -10   4      163.83      181.72      4.19 o
   3 -10   4      213.08      215.38      3.97 o
   4 -10   4      107.14      105.60      3.56 o
   5 -10   4      292.75      325.10      7.84 o
   6 -10   4       34.77       37.11      4.91 o
   7 -10   4        1.58        1.57      4.54 o
   8 -10   4        9.49        8.59      4.99 o
   9 -10   4      114.77      119.69      6.74 o
  -6  -9   4        2.66        6.16      6.50 o
  -5  -9   4      102.16      102.62      7.67 o
  -4  -9   4       11.22       12.85      5.22 o
  -3  -9   4       40.27       43.61      5.84 o
  -2  -9   4        6.41        7.06      3.41 o
  -1  -9   4       15.90       16.26      3.80 o
   0  -9   4       89.19      111.45      4.30 o
   1  -9   4      282.65      286.41      5.20 o
   2  -9   4      182.93      174.99      3.30 o
   3  -9   4        6.60        7.55      1.90 o
   4  -9   4        3.68        2.13      2.28 o
   5  -9   4       39.88       30.66      3.11 o
   6  -9   4      267.29      288.73      5.96 o
   7  -9   4       64.48       46.00      5.26 o
   8  -9   4      147.97      144.80      6.53 o
   9  -9   4      263.27      270.85      8.13 o
  10  -9   4       12.20       18.13      4.75 o
  -7  -8   4       56.55       91.16      8.00 o
  -6  -8   4      296.34      283.74     14.63 o
  -5  -8   4      267.75      245.52      8.93 o
  -4  -8   4      257.67      245.04      8.27 o
  -3  -8   4      170.24      151.90      4.90 o
  -2  -8   4       13.31       10.27      3.27 o
  -1  -8   4      458.63      442.15      4.90 o
   0  -8   4     1065.95     1055.40      8.99 o
   1  -8   4        1.99        2.89      1.70 o
   2  -8   4       32.47       37.28      2.73 o
   3  -8   4       91.57       98.31      2.41 o
   4  -8   4      222.83      239.25      3.74 o
   5  -8   4      266.93      255.22      3.83 o
   6  -8   4      201.68      185.72      5.03 o
   7  -8   4      350.33      376.95      6.68 o
   8  -8   4      282.57      287.53      8.39 o
   9  -8   4      170.99      181.83      6.22 o
  10  -8   4        5.15       10.64      4.15 o
  -8  -7   4      195.30      196.69     10.37 o
  -7  -7   4      196.17      198.81      8.98 o
  -6  -7   4      237.83      256.97      9.23 o
  -5  -7   4       36.47       55.55      5.98 o
  -4  -7   4       54.48       53.02      5.53 o
  -3  -7   4       18.16       14.15      2.98 o
  -2  -7   4      615.94      574.62      7.29 o
  -1  -7   4      206.56      207.72      3.68 o
   0  -7   4      170.68      182.65      3.12 o
   1  -7   4       96.62       75.36      2.16 o
   2  -7   4      819.37      837.81      5.27 o
   3  -7   4      487.03      462.87      3.71 o
   4  -7   4        9.66        4.96      1.52 o
   5  -7   4      436.54      476.22      4.63 o
   6  -7   4      378.73      409.30      5.89 o
   7  -7   4       58.10       56.67      5.18 o
   8  -7   4      103.01       92.97      4.65 o
   9  -7   4       73.51       73.91      4.65 o
  10  -7   4      185.49      171.04      5.85 o
  -8  -6   4      167.19      197.59      9.30 o
  -7  -6   4      163.79      127.28      7.53 o
  -6  -6   4       60.94       38.11      5.79 o
  -5  -6   4        1.30        0.70      2.76 o
  -4  -6   4      939.48     1024.57     14.10 o
  -3  -6   4      609.54      625.18      6.90 o
  -2  -6   4      778.51      717.44      8.42 o
  -1  -6   4       20.93       40.74      2.88 o
   0  -6   4       37.26       26.70      1.89 o
   1  -6   4     1020.33     1038.50      5.67 o
   2  -6   4     2037.27     2151.25      7.66 o
   3  -6   4        1.43        1.36      1.32 o
   4  -6   4        2.06        3.31      1.72 o
   5  -6   4      944.89      916.90      9.59 o
   6  -6   4        1.20        1.14      2.26 o
   7  -6   4      323.63      346.24      5.56 o
   8  -6   4      454.08      466.35      8.62 o
   9  -6   4      270.87      270.86      6.74 o
  10  -6   4       44.90       46.49      4.37 o
  -9  -5   4       60.38       55.08      6.84 o
  -8  -5   4       28.02       36.35      6.28 o
  -7  -5   4      297.43      342.41      9.49 o
  -6  -5   4      211.91      244.30      5.79 o
  -5  -5   4      203.62      178.29      6.68 o
  -4  -5   4      893.70      857.85     11.08 o
  -3  -5   4      103.35      114.90      2.76 o
  -2  -5   4      695.73      781.13      7.08 o
  -1  -5   4       18.47       42.68      2.86 o
   0  -5   4      575.10      737.28      5.19 o
   1  -5   4      273.88      285.43      3.15 o
   2  -5   4      766.23      797.64      4.85 o
   3  -5   4      829.60      781.36      9.36 o
   4  -5   4       46.20       37.62      2.13 o
   5  -5   4        1.31        1.29      2.33 o
   6  -5   4       48.53       47.68      3.48 o
   7  -5   4       70.74       66.00      4.02 o
   8  -5   4       38.44       37.07      4.27 o
   9  -5   4      300.94      303.78      7.18 o
  10  -5   4        4.53        3.77      4.81 o
 -10  -4   4        2.81        1.80      5.86 o
  -9  -4   4       64.57       69.05      6.69 o
  -8  -4   4      174.72      147.08      7.35 o
  -7  -4   4      285.01      270.03      6.34 o
  -6  -4   4      273.99      306.55      7.98 o
  -5  -4   4      487.22      522.47      9.14 o
  -4  -4   4      515.25      536.91     11.98 o
  -3  -4   4      273.23      244.77      4.54 o
  -2  -4   4      329.23      453.08      4.49 o
  -1  -4   4       14.35       11.70      1.37 o
   0  -4   4      568.84      647.33      4.69 o
   1  -4   4     3456.02     3571.59     16.66 o
   2  -4   4      506.64      492.60      5.84 o
   3  -4   4      129.61      126.67      2.65 o
   4  -4   4      546.67      533.40      7.14 o
   5  -4   4       25.04       38.86      1.35 o
   6  -4   4       59.66       55.10      2.09 o
   7  -4   4        8.24        6.11      2.33 o
   8  -4   4        1.55        0.25      3.31 o
   9  -4   4      144.63      157.88      5.85 o
  10  -4   4       23.11       23.14      5.56 o
 -10  -3   4       35.53       36.85      6.61 o
  -9  -3   4       85.24       68.80      4.98 o
  -8  -3   4      175.77      161.40      5.69 o
  -7  -3   4       68.46       62.83      4.29 o
  -6  -3   4     1069.76      998.74     11.04 o
  -5  -3   4     1502.77     1467.59     11.37 o
  -4  -3   4       35.55       44.01      3.13 o
  -3  -3   4      176.58      196.22      3.19 o
  -2  -3   4       14.02        3.19      1.27 o
  -1  -3   4     4422.39     4407.16     26.92 o
   0  -3   4     1003.74      936.26      4.49 o
   1  -3   4      620.75      620.84      3.78 o
   2  -3   4     1302.24     1290.63      5.20 o
   3  -3   4      975.31     1049.27      5.68 o
   4  -3   4      448.55      480.22      3.85 o
   5  -3   4       94.03       83.98      1.94 o
   6  -3   4       62.91       70.87      2.00 o
   7  -3   4      294.45      262.02      5.04 o
   8  -3   4      114.90      130.10      5.16 o
   9  -3   4       12.49        6.12      4.12 o
  10  -3   4       33.90       34.63      5.73 o
 -11  -2   4       56.19       73.27      7.09 o
 -10  -2   4       57.78       58.49      4.95 o
  -9  -2   4      377.50      360.53      7.89 o
  -8  -2   4      240.44      217.48      5.36 o
  -7  -2   4      742.74      788.65      9.50 o
  -6  -2   4      110.81      126.60      4.54 o
  -5  -2   4       73.24       55.88      1.88 o
  -4  -2   4     4255.41     4215.33     31.47 o
  -3  -2   4     1870.75     1870.09      8.53 o
  -2  -2   4      222.27      228.10      2.15 o
  -1  -2   4      381.98      376.80      2.43 o
   0  -2   4     1300.15     1292.48      4.13 o
   1  -2   4     1750.36     1769.47      6.66 o
   2  -2   4     1675.85     1752.69      5.76 o
   3  -2   4      313.50      302.25      3.77 o
   4  -2   4     1095.97     1089.37      5.84 o
   5  -2   4     1165.27     1151.20      8.97 o
   6  -2   4       90.80       87.41      3.17 o
   7  -2   4        1.90        3.89      2.80 o
   8  -2   4       26.89       30.02      3.55 o
   9  -2   4      266.53      242.84      7.24 o
  10  -2   4      122.48       96.74     10.12 o
 -11  -1   4       31.34       24.01      4.93 o
 -10  -1   4       27.27       26.71      3.89 o
  -9  -1   4      682.34      708.72     11.23 o
  -8  -1   4       11.15       19.43      3.33 o
  -7  -1   4      259.95      228.99      2.82 o
  -6  -1   4      647.54      519.10      4.74 o
  -5  -1   4       93.72       73.74      1.65 o
  -4  -1   4     2072.79     2290.85     13.13 o
  -3  -1   4      640.84      573.18      5.39 o
  -2  -1   4     1383.49     1354.25      5.28 o
  -1  -1   4      259.33      243.16      1.93 o
   0  -1   4      100.78       87.53      1.65 o
   1  -1   4      621.58      664.47      5.07 o
   2  -1   4     4656.11     4858.28     17.29 o
   3  -1   4     1110.24     1143.28      5.07 o
   4  -1   4      293.77      279.18      3.08 o
   5  -1   4       13.82        8.48      2.17 o
   6  -1   4       41.90       35.49      3.41 o
   7  -1   4        1.12        3.06      3.58 o
   8  -1   4       55.39       66.08      4.97 o
   9  -1   4      262.77      264.60      9.36 o
 -11   0   4       22.15       24.53      4.69 o
 -10   0   4        1.08        0.34      3.63 o
  -9   0   4        1.60        3.22      2.98 o
  -8   0   4      873.07      881.13      8.86 o
  -7   0   4      112.38      133.50      3.20 o
  -6   0   4      285.01      266.26      3.24 o
  -5   0   4      431.98      421.23      3.76 o
  -4   0   4      927.36      947.12      5.19 o
  -3   0   4       56.01       62.00      1.13 o
  -2   0   4       25.52       33.12      1.31 o
  -1   0   4      505.05      502.94      3.09 o
   0   0   4     4116.66     4209.25     16.54 o
   1   0   4      397.67      375.89      2.18 o
   2   0   4       59.27       70.34      1.31 o
   3   0   4      154.61      128.49      1.68 o
   4   0   4      993.82      954.53      5.47 o
   5   0   4      148.68      134.77      3.81 o
   6   0   4      142.31      144.84      4.33 o
   7   0   4       16.97       14.20      3.69 o
   8   0   4       61.27       48.01      4.51 o
   9   0   4       46.03       43.61      7.13 o
 -12   1   4       15.55       15.13      5.18 o
 -11   1   4       41.84       43.51      4.56 o
 -10   1   4      127.19      147.58      4.63 o
  -9   1   4      305.19      292.24      4.40 o
  -8   1   4      542.32      515.53      5.50 o
  -7   1   4      292.17      259.16      3.64 o
  -6   1   4       49.05       44.21      1.84 o
  -5   1   4      201.89      190.90      2.11 o
  -4   1   4       99.00       91.40      1.65 o
  -3   1   4     1584.08     1673.02     12.06 o
  -2   1   4     1077.02     1135.05      5.66 o
  -1   1   4      204.19      187.52      1.89 o
   0   1   4       20.30       18.49      1.09 o
   1   1   4       47.81       39.66      1.32 o
   2   1   4      449.58      374.99      2.51 o
   3   1   4       66.19       70.19      1.85 o
   4   1   4      250.13      270.24      3.15 o
   5   1   4     1729.84     1680.42     12.27 o
   6   1   4      377.46      377.66      7.26 o
   7   1   4       14.16       22.60      4.16 o
   8   1   4        5.75        5.63      4.10 o
 -12   2   4       52.85       55.83      5.88 o
 -11   2   4      170.03      184.27      5.88 o
 -10   2   4       56.60       56.26      3.52 o
  -9   2   4       23.61       18.09      2.67 o
  -8   2   4      539.74      562.56      6.37 o
  -7   2   4      108.52       85.66      2.92 o
  -6   2   4      416.01      366.20      3.91 o
  -5   2   4     1163.69     1185.04     11.60 o
  -4   2   4     1073.83     1088.27      6.03 o
  -3   2   4     1381.44     1358.01     14.14 o
  -2   2   4        3.96        3.83      0.72 o
  -1   2   4        5.62        3.54      0.92 o
   0   2   4      972.51      997.59      4.05 o
   1   2   4      505.90      544.09      5.80 o
   2   2   4      311.27      273.53      2.96 o
   3   2   4     1304.58     1283.41      8.38 o
   4   2   4      152.86      152.91      2.80 o
   5   2   4     1207.32     1298.15     11.08 o
   6   2   4       89.56       98.53      4.84 o
   7   2   4       60.87       51.59      4.82 o
   8   2   4       23.41       21.47      4.58 o
 -12   3   4       24.99       24.50      4.45 o
 -11   3   4      130.48      142.83      5.16 o
 -10   3   4       43.39       49.32      2.86 o
  -9   3   4      250.75      260.23      4.21 o
  -8   3   4      131.95      136.50      3.21 o
  -7   3   4      225.98      226.53      4.19 o
  -6   3   4      742.06      752.60      7.06 o
  -5   3   4     2723.96     2924.57     14.32 o
  -4   3   4        8.20        6.68      0.84 o
  -3   3   4     1727.75     1991.60     13.58 o
  -2   3   4      313.14      270.34      5.38 o
  -1   3   4      868.77      868.81      4.08 o
   0   3   4      348.18      307.07      3.23 o
   1   3   4      257.39      267.99      3.18 o
   2   3   4        6.19        6.46      1.84 o
   3   3   4     1623.08     1704.57     12.55 o
   4   3   4      531.25      503.90      5.62 o
   5   3   4       13.23        7.32      3.43 o
   6   3   4       27.13       34.75      4.45 o
   7   3   4       23.42       36.47      4.61 o
 -12   4   4      118.91      118.83      6.06 o
 -11   4   4      221.73      216.18      5.72 o
 -10   4   4       82.72       77.27      3.25 o
  -9   4   4        9.49        6.67      2.12 o
  -8   4   4      236.98      235.91      3.83 o
  -7   4   4     1058.89     1117.15      8.68 o
  -6   4   4       95.88       96.62      2.80 o
  -5   4   4       46.33       46.37      1.90 o
  -4   4   4        4.38        7.37      2.59 o
  -3   4   4        4.82        4.62      1.49 o
  -2   4   4        2.55        0.76      0.80 o
  -1   4   4      173.32      211.07      2.55 o
   0   4   4       22.59       21.04      2.05 o
   1   4   4        6.61       13.15      1.21 o
   2   4   4       24.63       21.24      1.51 o
   3   4   4      147.21      164.00      3.46 o
   4   4   4      241.33      272.12      5.40 o
   5   4   4       13.68        5.34      4.88 o
   6   4   4       17.73       18.07      4.71 o
   7   4   4        7.92        5.96      5.20 o
 -12   5   4      152.41      151.68      8.07 o
 -11   5   4       49.44       45.62      4.02 o
 -10   5   4        0.69       -0.94      2.67 o
  -9   5   4        1.54        1.49      2.55 o
  -8   5   4       39.57       46.24      1.91 o
  -7   5   4      268.99      258.51      3.17 o
  -6   5   4      317.85      344.10      4.30 o
  -5   5   4      132.66      117.47      3.23 o
  -4   5   4       98.57      101.23      4.12 o
  -3   5   4       53.44       62.64      2.14 o
  -2   5   4        0.97        2.83      0.96 o
  -1   5   4      447.95      419.01      4.34 o
   0   5   4       96.11      113.48      4.08 o
   1   5   4      147.74      135.37      3.44 o
   2   5   4      109.94      121.43      3.54 o
   3   5   4       53.77       48.07      3.75 o
   4   5   4       16.04       14.78      4.15 o
   5   5   4        0.37        1.91      5.29 o
   6   5   4      113.66      124.45      6.92 o
 -12   6   4      423.96      425.49      9.96 o
 -11   6   4        3.58        2.28      3.59 o
 -10   6   4       16.90       14.31      4.01 o
  -9   6   4      390.51      393.39      6.25 o
  -8   6   4      429.84      464.58      6.45 o
  -7   6   4      221.53      218.95      4.98 o
  -6   6   4       40.00       34.68      2.47 o
  -5   6   4        4.44        5.30      2.63 o
  -4   6   4      930.84      970.69      9.47 o
  -3   6   4      170.43      170.24      3.66 o
  -2   6   4       16.58       17.53      1.91 o
  -1   6   4       90.52      101.57      3.61 o
   0   6   4        1.96        0.47      2.54 o
   1   6   4       32.82       27.28      2.85 o
   2   6   4      333.70      353.13      5.26 o
   3   6   4       22.38       28.49      4.48 o
   4   6   4        0.39       -1.59      5.49 o
   5   6   4       14.37       11.83      5.96 o
 -12   7   4      109.68      105.08      5.96 o
 -11   7   4       34.41       35.83      4.56 o
 -10   7   4       10.18       14.81      4.31 o
  -9   7   4      213.66      207.79      6.25 o
  -8   7   4      141.38      151.73      4.50 o
  -7   7   4       27.43       39.83      3.43 o
  -6   7   4        3.84        2.54      2.80 o
  -5   7   4       36.37       39.03      3.35 o
  -4   7   4     3109.43     3090.52     27.32 o
  -3   7   4      106.57      117.71      5.32 o
  -2   7   4        0.45       -0.22      2.57 o
  -1   7   4        5.32        2.23      2.55 o
   0   7   4        0.41        1.71      3.87 o
   1   7   4      204.11      202.37      5.70 o
   2   7   4      100.63       84.07      4.74 o
   3   7   4        0.47       -0.23      5.68 o
   4   7   4        0.24       -1.94      6.05 o
 -11   8   4        7.13        5.49      3.98 o
 -10   8   4       53.00       55.67      4.60 o
  -9   8   4        0.25        0.93      3.89 o
  -8   8   4        3.68        4.11      3.39 o
  -7   8   4        1.34        1.07      3.28 o
  -6   8   4       26.79       30.07      3.45 o
  -5   8   4      845.77      844.91     10.05 o
  -4   8   4      863.52      848.21      8.62 o
  -3   8   4      111.92      115.28      4.49 o
  -2   8   4       22.74       26.79      4.62 o
  -1   8   4       82.52       69.60      5.18 o
   0   8   4        0.93        1.06      4.10 o
   1   8   4        4.24        8.63      4.32 o
   2   8   4        5.74       12.50      5.27 o
   3   8   4       10.99        6.98      6.77 o
 -11   9   4        5.23        8.30      4.27 o
 -10   9   4        1.00        0.85      4.21 o
  -9   9   4       76.77       66.86      4.24 o
  -8   9   4       27.00       25.15      3.60 o
  -7   9   4       85.48       77.77      4.21 o
  -6   9   4      114.72      114.04      4.30 o
  -5   9   4      175.30      161.35      5.04 o
  -4   9   4       17.37       18.58      3.72 o
  -3   9   4       65.66       63.15      4.92 o
  -2   9   4        1.23       -1.41      4.85 o
  -1   9   4        0.50        0.19      5.04 o
   0   9   4        2.25        3.03      5.04 o
   1   9   4       10.52        2.33      5.64 o
   2   9   4       24.71       13.73      7.85 o
 -10  10   4        0.65       -0.32      4.26 o
  -9  10   4        1.50        3.35      3.74 o
  -8  10   4       97.33       86.27      4.52 o
  -7  10   4       15.82       16.08      3.70 o
  -6  10   4        0.21        2.48      3.87 o
  -5  10   4      377.36      367.20      8.16 o
  -4  10   4       11.62       11.67      4.61 o
  -3  10   4        2.94        2.68      4.61 o
  -2  10   4       22.83       21.51      4.68 o
  -1  10   4      138.08      128.87      8.48 o
   0  10   4       32.32       36.01      6.60 o
  -9  11   4       16.50       16.93      4.12 o
  -8  11   4        9.24        8.42      3.61 o
  -7  11   4        0.93        0.44      3.84 o
  -6  11   4        1.07        1.00      4.73 o
  -5  11   4       13.31       10.08      4.77 o
  -4  11   4       13.49        6.31      4.80 o
  -3  11   4       13.81       11.51      4.66 o
  -2  11   4       87.02       84.90      6.46 o
   0 -13   5       11.09       14.52      5.60 o
   1 -13   5      159.22      165.23      9.79 o
   2 -13   5       84.17       92.48      9.27 o
   3 -13   5       23.65       17.22      6.38 o
   4 -13   5        6.77        3.00      5.42 o
   5 -13   5       61.14       58.75      5.98 o
   6 -13   5        5.74        4.54      5.31 o
  -2 -12   5       26.48       30.57      5.80 o
  -1 -12   5        0.52        2.66      5.29 o
   0 -12   5       27.62       24.25      4.50 o
   1 -12   5      271.80      245.37      7.02 o
   2 -12   5        1.41        1.51      6.67 o
   3 -12   5       34.37       31.33      5.11 o
   4 -12   5        7.17        6.02      4.75 o
   5 -12   5        0.38        1.71      4.76 o
   6 -12   5        5.11        8.97      5.13 o
   7 -12   5       60.04       55.22      6.20 o
   8 -12   5       88.04       89.82      7.78 o
  -3 -11   5      253.96      271.31      9.43 o
  -2 -11   5      120.43      115.44      6.97 o
  -1 -11   5       12.24       12.10      4.32 o
   0 -11   5      227.68      241.04      9.51 o
   1 -11   5      511.12      540.88      8.68 o
   2 -11   5       10.41       10.90      4.16 o
   3 -11   5       43.88       51.15      4.17 o
   4 -11   5        0.50        3.75      4.87 o
   5 -11   5       78.23       66.69      5.38 o
   6 -11   5       44.78       44.06      5.06 o
   7 -11   5        4.35        3.28      5.01 o
   8 -11   5      116.38      105.94      7.97 o
  -5 -10   5       10.37        6.73      6.48 o
  -4 -10   5       23.58       18.89      6.38 o
  -3 -10   5      144.07      154.82      7.71 o
  -2 -10   5       42.41       44.70      5.93 o
  -1 -10   5       39.22       34.89      3.68 o
   0 -10   5      876.38      860.29      9.26 o
   1 -10   5       19.31       23.34      3.84 o
   2 -10   5      128.67      114.33      4.19 o
   3 -10   5        3.31        1.98      2.66 o
   4 -10   5      556.57      577.87     13.10 o
   5 -10   5      304.82      342.36      8.16 o
   6 -10   5       34.73       39.14      5.24 o
   7 -10   5      100.51       87.76      7.12 o
   8 -10   5       50.99       66.13      9.87 o
   9 -10   5       85.36       79.51      7.55 o
  -6  -9   5       21.86       31.46      6.86 o
  -5  -9   5       11.96       15.19      6.43 o
  -4  -9   5        5.27        2.08      5.81 o
  -3  -9   5      112.59       99.20      6.71 o
  -2  -9   5      454.33      472.44      7.78 o
  -1  -9   5        1.49       -1.52      3.25 o
   0  -9   5       13.15       10.39      2.03 o
   1  -9   5       10.60        7.82      1.99 o
   2  -9   5      453.27      454.77      5.18 o
   3  -9   5       79.68       75.99      2.38 o
   4  -9   5      181.14      162.31      4.15 o
   5  -9   5       27.57       20.37      3.79 o
   6  -9   5       85.02      105.34      6.69 o
   7  -9   5       32.42       20.05      5.46 o
   8  -9   5        8.21       12.59      4.92 o
   9  -9   5      113.60      125.92      6.83 o
  -7  -8   5       68.61       85.38      7.46 o
  -6  -8   5        3.97        6.25      6.18 o
  -5  -8   5       20.08       21.53      5.90 o
  -4  -8   5      291.02      305.43      8.91 o
  -3  -8   5       21.75       27.05      3.53 o
  -2  -8   5      249.08      258.67      5.83 o
  -1  -8   5        1.14        1.20      2.27 o
   0  -8   5     1501.42     1558.47      8.59 o
   1  -8   5      861.12      882.38      5.94 o
   2  -8   5      194.71      191.61      3.04 o
   3  -8   5      291.25      302.52      3.30 o
   4  -8   5      396.39      415.13      4.71 o
   5  -8   5      246.99      239.72      3.98 o
   6  -8   5       80.41       81.27      4.96 o
   7  -8   5        1.06        1.95      4.42 o
   8  -8   5      532.55      521.67     10.07 o
   9  -8   5       80.68       84.63      6.33 o
  10  -8   5        4.82        5.45      4.99 o
  -8  -7   5       35.73       33.29      6.85 o
  -7  -7   5       95.63       84.54      7.25 o
  -6  -7   5      454.54      463.59     11.05 o
  -5  -7   5        3.22        0.62      5.26 o
  -4  -7   5       50.60       56.23      5.66 o
  -3  -7   5        8.54        5.35      2.93 o
  -2  -7   5      808.31      818.89     11.49 o
  -1  -7   5      526.75      582.14      6.74 o
   0  -7   5      502.23      497.29      4.86 o
   1  -7   5     1195.80     1184.49      6.45 o
   2  -7   5      206.51      201.86      3.63 o
   3  -7   5      580.66      547.02      8.04 o
   4  -7   5       61.38       57.37      2.69 o
   5  -7   5      699.48      768.16     12.24 o
   6  -7   5       76.48       99.45      5.30 o
   7  -7   5      207.34      213.74      6.79 o
   8  -7   5      370.48      357.15      7.98 o
   9  -7   5       92.09       92.47      5.85 o
  10  -7   5       94.84      110.83      6.41 o
  -8  -6   5      107.25      133.08      7.71 o
  -7  -6   5      235.22      198.01      8.47 o
  -6  -6   5      250.21      215.45      8.41 o
  -5  -6   5      195.74      186.49      7.26 o
  -4  -6   5        1.30        4.27      1.89 o
  -3  -6   5      134.88      143.22      3.31 o
  -2  -6   5     1211.88     1125.64     10.66 o
  -1  -6   5     2131.65     2117.72      9.61 o
   0  -6   5       49.56       51.17      1.81 o
   1  -6   5      335.43      349.30      4.46 o
   2  -6   5      122.93      130.01      3.06 o
   3  -6   5       41.16       36.52      1.84 o
   4  -6   5      809.11      748.98      8.02 o
   5  -6   5      147.27      128.04      4.65 o
   6  -6   5        3.69        2.72      3.69 o
   7  -6   5      890.90      911.75      9.76 o
   8  -6   5      102.16      111.32      5.17 o
   9  -6   5       49.40       48.88      5.46 o
  10  -6   5      115.99      122.96      6.13 o
  -9  -5   5       89.19      102.16      7.54 o
  -8  -5   5      106.83      129.58      8.01 o
  -7  -5   5      362.88      394.50      8.27 o
  -6  -5   5       54.28       70.67      5.90 o
  -5  -5   5       29.25       25.08      5.11 o
  -4  -5   5       17.19       34.29      1.63 o
  -3  -5   5        1.81        1.36      1.61 o
  -2  -5   5        2.63        1.75      1.65 o
  -1  -5   5     1574.91     1617.61     15.34 o
   0  -5   5      185.05      158.03      3.46 o
   1  -5   5        2.06        3.11      1.63 o
   2  -5   5       65.94       46.46      1.75 o
   3  -5   5        1.56        2.72      1.46 o
   4  -5   5     1358.08     1404.60      9.34 o
   5  -5   5        2.90        2.82      1.90 o
   6  -5   5       17.39       24.83      3.31 o
   7  -5   5      364.42      327.23      5.96 o
   8  -5   5       54.04       55.52      4.40 o
   9  -5   5       27.97       35.61      5.48 o
  10  -5   5       62.94       74.51      7.17 o
 -10  -4   5       19.23       18.10      6.72 o
  -9  -4   5      111.31      123.71      8.59 o
  -8  -4   5      123.57       95.82      5.20 o
  -7  -4   5      453.44      434.24      9.80 o
  -6  -4   5        1.20        1.77      4.28 o
  -5  -4   5      131.03      150.49      6.01 o
  -4  -4   5       86.24       77.51      1.90 o
  -3  -4   5      942.13      905.19      9.29 o
  -2  -4   5       29.72       17.05      1.74 o
  -1  -4   5      337.98      473.12      4.00 o
   0  -4   5      311.80      255.34      3.01 o
   1  -4   5     2094.09     2232.78     12.19 o
   2  -4   5      126.49      129.21      1.77 o
   3  -4   5        7.08        1.76      0.95 o
   4  -4   5      382.76      375.18      7.11 o
   5  -4   5        3.06        3.82      1.46 o
   6  -4   5      270.86      271.09      3.95 o
   7  -4   5      122.08      126.41      4.40 o
   8  -4   5      216.11      226.48      6.16 o
   9  -4   5      136.30      159.14      8.06 o
  10  -4   5       73.22       73.32      9.46 o
 -10  -3   5       43.48       35.96      5.94 o
  -9  -3   5      399.90      391.17      9.88 o
  -8  -3   5      293.96      293.69      6.24 o
  -7  -3   5       15.43       13.68      4.06 o
  -6  -3   5      516.19      471.53      7.59 o
  -5  -3   5      797.07      772.04      8.68 o
  -4  -3   5     1220.36     1327.01     10.51 o
  -3  -3   5     1294.76     1328.56      6.73 o
  -2  -3   5        4.74        9.71      1.16 o
   0  -3   5     1519.59     1589.66      5.80 o
   1  -3   5     2379.26     2416.62     16.10 o
   2  -3   5      377.76      336.65      2.30 o
   3  -3   5      303.08      292.98      2.89 o
   4  -3   5      225.99      216.81      2.58 o
   5  -3   5      232.16      242.97      3.65 o
   6  -3   5      131.02      131.96      3.41 o
   7  -3   5      218.83      208.88      4.14 o
   8  -3   5      726.52      655.07      8.31 o
   9  -3   5       44.21       36.22      6.75 o
 -11  -2   5       12.33       12.11      6.48 o
 -10  -2   5       18.18       20.34      4.13 o
  -9  -2   5      505.32      501.80      7.94 o
  -8  -2   5     1061.76     1058.07     15.41 o
  -7  -2   5       78.15       82.59      4.68 o
  -6  -2   5      963.98      935.28      7.29 o
  -5  -2   5     1443.92     1367.38      6.62 o
  -4  -2   5     1343.82     1292.45      9.13 o
  -3  -2   5       96.60      166.70      2.49 o
  -2  -2   5        5.14        4.03      0.92 o
  -1  -2   5      672.39      629.80      3.27 o
   0  -2   5     3476.88     3634.10      9.13 o
   1  -2   5      297.44      301.94      2.80 o
   2  -2   5      574.13      579.02      3.92 o
   3  -2   5      888.73      898.04      4.63 o
   4  -2   5      183.38      153.49      2.92 o
   5  -2   5       98.25       94.04      2.29 o
   6  -2   5       67.45       63.17      2.94 o
   7  -2   5      110.44      133.28      3.91 o
   8  -2   5       97.91       99.87      6.49 o
   9  -2   5        9.72        4.70      8.78 o
 -11  -1   5       55.54       44.41      5.09 o
 -10  -1   5      265.78      258.45      6.52 o
  -9  -1   5       37.97       40.38      3.38 o
  -8  -1   5      221.83      231.98      4.85 o
  -7  -1   5     1316.23     1264.64      9.55 o
  -6  -1   5      819.99      768.71      5.31 o
  -5  -1   5       61.33       61.82      1.93 o
  -4  -1   5       58.52       54.11      1.86 o
  -3  -1   5      540.91      451.11      3.49 o
  -2  -1   5      306.99      258.66      2.57 o
  -1  -1   5        3.91        2.53      0.83 o
   0  -1   5     1275.55     1359.78      7.90 o
   1  -1   5     1549.14     1587.36      7.83 o
   2  -1   5     1812.88     1895.12      8.62 o
   3  -1   5        6.08        6.13      1.01 o
   4  -1   5        1.93        1.35      1.50 o
   5  -1   5       22.45       23.59      1.60 o
   6  -1   5        1.13        0.57      2.61 o
   7  -1   5       16.05       20.51      3.08 o
   8  -1   5        0.83        8.09      7.82 o
   9  -1   5       85.90       99.02     10.43 o
 -11   0   5       66.94       69.39      4.78 o
 -10   0   5      395.55      337.92      7.05 o
  -9   0   5       11.72        6.21      2.96 o
  -8   0   5      120.28      136.10      3.81 o
  -7   0   5       10.35       17.02      2.00 o
  -6   0   5       64.11       64.02      2.43 o
  -5   0   5     2530.45     2646.26     13.52 o
  -4   0   5       13.82       19.44      1.05 o
  -3   0   5       15.22       18.25      1.36 o
  -2   0   5       39.93       34.15      1.53 o
  -1   0   5       14.81        9.04      1.38 o
   0   0   5     1905.39     1952.49      7.35 o
   1   0   5      915.30      961.23      4.45 o
   2   0   5      180.73      169.91      2.16 o
   3   0   5      348.65      316.96      3.82 o
   4   0   5       43.86       38.86      1.89 o
   5   0   5       18.25       18.37      2.47 o
   6   0   5       19.51       24.35      2.92 o
   7   0   5       57.07       49.26      4.30 o
   8   0   5      139.21      126.70      7.37 o
 -12   1   5       34.56       35.70      6.65 o
 -11   1   5       25.66       28.82      4.22 o
 -10   1   5      216.61      227.37      5.51 o
  -9   1   5       14.46       11.96      2.59 o
  -8   1   5      267.60      236.67      4.38 o
  -7   1   5      152.63      114.57      3.67 o
  -6   1   5       67.85       54.53      2.06 o
  -5   1   5     2766.06     2998.81     15.90 o
  -4   1   5      412.99      370.81      3.34 o
  -3   1   5      528.49      493.69      4.31 o
  -2   1   5      905.66      933.80      4.54 o
  -1   1   5      176.89      197.32      2.31 o
   0   1   5      317.12      325.24      2.80 o
   1   1   5     2397.38     2549.31      7.90 o
   2   1   5      112.19      105.95      2.11 o
   3   1   5      495.26      493.94      3.44 o
   4   1   5       40.83       41.16      2.02 o
   5   1   5      340.58      324.90      6.17 o
   6   1   5       91.55      100.19      4.65 o
   7   1   5        3.78        7.81      4.42 o
   8   1   5      159.15      157.31      8.58 o
 -12   2   5        0.68        0.21      4.37 o
 -11   2   5       26.12       25.12      4.05 o
 -10   2   5        2.60        4.83      2.84 o
  -9   2   5      607.77      678.32      6.27 o
  -8   2   5      294.81      313.52      4.59 o
  -7   2   5       55.70       48.02      2.17 o
  -6   2   5      651.57      597.15      5.98 o
  -5   2   5      316.51      276.70      3.33 o
  -4   2   5      317.42      278.65      3.03 o
  -3   2   5      356.97      358.01      2.90 o
  -2   2   5     1118.05     1210.58      5.20 o
  -1   2   5     3748.08     4030.45      8.77 o
   0   2   5      211.37      182.19      2.34 o
   1   2   5       57.65       54.74      2.45 o
   2   2   5      428.44      422.44      4.15 o
   3   2   5     1192.18     1204.01      6.80 o
   4   2   5      675.26      674.66      7.21 o
   5   2   5       12.55       16.32      3.47 o
   6   2   5       30.87       30.53      3.77 o
   7   2   5       74.89       64.96      6.79 o
 -12   3   5        6.23        5.51      5.21 o
 -11   3   5       10.53        9.60      4.10 o
 -10   3   5        4.17        2.77      2.52 o
  -9   3   5      624.91      626.52      6.12 o
  -8   3   5      125.58      128.26      3.37 o
  -7   3   5       23.29       20.12      1.79 o
  -6   3   5      259.05      245.73      5.09 o
  -5   3   5       82.91       82.30      2.96 o
  -4   3   5       49.06       64.08      2.93 o
  -3   3   5      219.71      222.65      3.61 o
  -2   3   5      156.87      134.13      3.27 o
  -1   3   5      171.21      166.20      3.02 o
   0   3   5      484.57      473.22      4.66 o
   1   3   5       97.21       90.28      2.93 o
   2   3   5       75.37       84.37      2.69 o
   3   3   5       76.85       84.71      2.79 o
   4   3   5      980.09      907.12      8.14 o
   5   3   5       56.63       58.19      4.08 o
   6   3   5        3.10        8.26      4.27 o
   7   3   5        0.76        0.49      5.55 o
 -12   4   5       99.02      102.60      5.50 o
 -11   4   5       24.77       21.58      4.22 o
 -10   4   5        0.58        0.44      2.67 o
  -9   4   5      205.21      186.05      3.56 o
  -8   4   5       16.61       14.95      2.16 o
  -7   4   5       79.81       75.17      2.29 o
  -6   4   5      136.46      130.27      3.03 o
  -5   4   5      364.94      381.14      8.96 o
  -4   4   5       11.00       10.84      2.73 o
  -3   4   5       15.67       18.39      1.44 o
  -2   4   5      264.40      259.40      3.84 o
  -1   4   5        3.00        2.25      1.50 o
   0   4   5       47.48       44.97      2.45 o
   1   4   5        0.67        1.53      2.24 o
   2   4   5      427.82      424.45      4.83 o
   3   4   5      103.24      119.25      3.17 o
   4   4   5      379.96      429.03      6.28 o
   5   4   5        2.25        1.89      3.67 o
   6   4   5        9.44        7.17      4.59 o
 -12   5   5      165.34      185.55      7.45 o
 -11   5   5        0.85       -1.81      3.58 o
 -10   5   5        0.95        2.40      3.60 o
  -9   5   5       89.34       88.71      3.93 o
  -8   5   5      106.69       98.63      2.86 o
  -7   5   5      123.84      120.58      3.49 o
  -6   5   5      179.59      179.82      4.19 o
  -5   5   5        4.85        3.33      1.21 o
  -4   5   5       73.10       61.68      2.55 o
  -3   5   5        4.29        4.24      1.92 o
  -2   5   5        2.80        4.54      1.30 o
  -1   5   5       24.47       19.58      1.80 o
   0   5   5       53.84       59.26      2.75 o
   1   5   5      144.53      169.37      3.76 o
   2   5   5      566.97      587.64      7.87 o
   3   5   5      227.71      200.11      4.54 o
   4   5   5        0.77        1.76      4.68 o
   5   5   5        4.07        6.14      4.92 o
 -12   6   5       68.99       69.68      6.42 o
 -11   6   5       13.87       12.14      3.91 o
 -10   6   5       44.93       53.75      4.75 o
  -9   6   5      262.25      301.99      6.97 o
  -8   6   5      285.50      291.78      6.60 o
  -7   6   5      134.02      136.32      5.23 o
  -6   6   5      585.83      599.68      7.05 o
  -5   6   5       71.41       70.67      3.48 o
  -4   6   5        8.09        5.80      1.24 o
  -3   6   5       19.61       17.31      2.38 o
  -2   6   5       90.84       97.11      2.67 o
  -1   6   5      654.37      658.66      6.07 o
   0   6   5       63.90       57.87      2.97 o
   1   6   5      119.93      106.88      3.58 o
   2   6   5       38.48       40.06      3.57 o
   3   6   5       52.09       58.68      4.48 o
   4   6   5       13.12       13.24      4.74 o
 -12   7   5       52.08       56.43      5.71 o
 -11   7   5       10.35        9.17      4.19 o
 -10   7   5        0.29        1.74      4.36 o
  -9   7   5       12.66       16.85      4.40 o
  -8   7   5      342.55      350.90      7.67 o
  -7   7   5      346.99      378.15      8.30 o
  -6   7   5       55.84       59.52      4.01 o
  -5   7   5      241.28      244.64      5.25 o
  -4   7   5       10.02        9.34      3.91 o
  -3   7   5      334.08      329.92      8.66 o
  -2   7   5      430.31      435.71      6.64 o
  -1   7   5       11.18       13.95      4.05 o
   0   7   5      159.26      135.56      5.28 o
   1   7   5       55.90       60.26      4.43 o
   2   7   5       78.55       69.76      5.39 o
   3   7   5       18.11       15.10      8.45 o
 -11   8   5       16.03       14.30      4.49 o
 -10   8   5      104.34      102.15      5.36 o
  -9   8   5       88.23       87.82      4.87 o
  -8   8   5       25.45       18.28      3.50 o
  -7   8   5       25.14       23.86      3.56 o
  -6   8   5       39.20       34.45      3.54 o
  -5   8   5      948.59      974.18     12.75 o
  -4   8   5        2.98        2.00      4.33 o
  -3   8   5       20.62       22.24      4.85 o
  -2   8   5        0.81        0.17      4.65 o
  -1   8   5       18.35       23.54      4.35 o
   0   8   5        0.22       -0.04      4.07 o
   1   8   5        5.36        8.00      4.10 o
   2   8   5       14.54       19.79     10.73 o
 -11   9   5        3.63        6.14      4.31 o
 -10   9   5       34.28       28.68      4.88 o
  -9   9   5        9.99       11.16      3.92 o
  -8   9   5        0.78       -0.33      3.56 o
  -7   9   5        7.30        7.40      3.49 o
  -6   9   5        9.92        9.72      3.56 o
  -5   9   5      495.83      442.13      7.44 o
  -4   9   5        0.17       -0.19      4.20 o
  -3   9   5        0.16       -1.53      4.73 o
  -2   9   5       10.39        6.10      4.76 o
  -1   9   5       34.52       36.60      4.74 o
   0   9   5       48.66       30.33      4.14 o
   1   9   5       27.27       15.34      4.89 o
  -9  10   5       50.09       53.50      4.58 o
  -8  10   5        1.55        0.69      3.61 o
  -7  10   5       42.67       48.48      4.03 o
  -6  10   5      326.24      284.04      6.74 o
  -5  10   5      256.01      229.21      6.88 o
  -4  10   5        3.75       -0.63      4.96 o
  -3  10   5        1.29        0.09      4.58 o
  -2  10   5        7.94        7.86      4.98 o
  -1  10   5        0.08        0.03      4.72 o
  -8  11   5        3.85        5.37      3.79 o
  -7  11   5       12.81       14.09      4.65 o
  -6  11   5      327.98      298.87      8.32 o
  -5  11   5       45.55       41.79      5.20 o
  -4  11   5        6.11        7.70      4.95 o
   0 -13   6        0.55        1.68      7.26 o
   1 -13   6        2.81        1.30      6.82 o
   2 -13   6       11.17        4.39      6.47 o
   3 -13   6      102.59      118.21      7.77 o
   4 -13   6       90.62      107.61      6.76 o
   5 -13   6       18.81       14.95      5.78 o
  -2 -12   6       42.89       44.22      5.64 o
  -1 -12   6       10.11        5.25      5.28 o
   0 -12   6       57.57       55.03      4.84 o
   1 -12   6      196.42      169.93     10.79 o
   2 -12   6       10.07        6.60      7.32 o
   3 -12   6       49.33       45.04      5.26 o
   4 -12   6        8.75        7.48      5.15 o
   5 -12   6        6.76        2.45      5.26 o
   6 -12   6       90.11       91.96      6.50 o
   7 -12   6        1.19        0.91      6.01 o
  -4 -11   6       52.87       74.80      8.33 o
  -3 -11   6       38.50       47.20      6.94 o
  -2 -11   6       54.56       56.83      5.41 o
  -1 -11   6       23.55       26.41      4.59 o
   0 -11   6      385.59      405.86     12.32 o
   1 -11   6       42.16       52.65      4.37 o
   2 -11   6       37.81       33.84      4.51 o
   3 -11   6       27.82       31.17      5.09 o
   4 -11   6      128.48      128.39      6.43 o
   5 -11   6       58.66       54.35      5.78 o
   6 -11   6      270.57      289.84      8.48 o
   7 -11   6      159.62      154.33      8.43 o
   8 -11   6       30.62       20.55      6.57 o
  -5 -10   6       12.53       10.27      6.04 o
  -4 -10   6      234.98      204.53      8.61 o
  -3 -10   6      159.08      175.85      8.01 o
  -2 -10   6       51.90       49.81      4.98 o
  -1 -10   6        4.83        3.26      3.36 o
   0 -10   6      917.56      904.79     13.73 o
   1 -10   6       48.12       54.69      3.83 o
   2 -10   6       35.10       37.43      3.38 o
   3 -10   6      215.25      208.07      4.87 o
   4 -10   6      151.54      129.91      5.16 o
   5 -10   6      113.60      127.51      5.24 o
   6 -10   6      356.58      355.05      8.75 o
   7 -10   6      224.10      219.21      9.43 o
   8 -10   6        4.14       -0.16      6.58 o
  -6  -9   6        8.75       13.33      6.41 o
  -5  -9   6       15.98       27.06      6.45 o
  -4  -9   6      299.50      287.59      9.62 o
  -3  -9   6       68.87       59.82      5.71 o
  -2  -9   6        0.63       -1.42      3.10 o
  -1  -9   6      117.51      131.19      3.78 o
   0  -9   6      500.59      483.90      4.83 o
   1  -9   6       65.00       57.73      3.09 o
   2  -9   6       81.32       81.25      3.07 o
   3  -9   6        1.07        1.58      2.77 o
   4  -9   6      230.13      202.50      4.82 o
   5  -9   6      177.48      174.59      5.77 o
   6  -9   6        3.99       -0.08      4.57 o
   7  -9   6        4.39        0.99      5.31 o
   8  -9   6       64.01       74.53      7.78 o
   9  -9   6       64.82       71.46      7.47 o
  -7  -8   6       21.87       23.54      6.55 o
  -6  -8   6       91.88       91.19      7.49 o
  -5  -8   6       63.99       70.55      6.50 o
  -4  -8   6      220.38      234.75      8.27 o
  -3  -8   6        1.73        3.82      3.16 o
  -2  -8   6      412.40      393.56      6.21 o
  -1  -8   6     2628.99     2538.16     13.77 o
   0  -8   6       80.82       76.00      2.39 o
   1  -8   6        2.72        2.22      1.27 o
   2  -8   6      299.61      315.75      4.58 o
   3  -8   6     1720.18     1781.08     13.10 o
   4  -8   6      431.29      474.82      8.27 o
   5  -8   6       14.54       10.22      5.05 o
   6  -8   6        3.55        1.56      5.01 o
   7  -8   6      156.32      163.72      8.23 o
   8  -8   6       86.23       81.19      7.35 o
   9  -8   6       47.65       45.23      6.00 o
  -8  -7   6       42.55       32.95      7.27 o
  -7  -7   6       49.93       47.76      6.74 o
  -6  -7   6      131.28      158.10     10.73 o
  -5  -7   6       51.11       63.15      5.75 o
  -4  -7   6      340.82      316.16      8.55 o
  -3  -7   6      559.41      533.55      7.29 o
  -2  -7   6        1.59        0.82      2.69 o
  -1  -7   6     1161.37     1220.21      6.78 o
   0  -7   6      557.20      546.45      5.39 o
   1  -7   6      319.24      287.33      4.62 o
   2  -7   6      158.46      141.97      3.31 o
   3  -7   6      361.25      365.28      6.95 o
   4  -7   6      651.32      683.77     11.32 o
   5  -7   6      291.28      336.83      8.78 o
   6  -7   6        2.80        2.41      5.43 o
   7  -7   6      235.82      245.38      6.06 o
   8  -7   6      156.97      146.25      6.43 o
   9  -7   6       75.79       69.16      6.40 o
  -9  -6   6       52.91       56.93      6.88 o
  -8  -6   6       71.89       88.92      7.44 o
  -7  -6   6      104.02       97.00      7.50 o
  -6  -6   6       12.24        8.96      4.75 o
  -5  -6   6       93.11       94.05      6.21 o
  -4  -6   6       25.92       34.68      2.83 o
  -3  -6   6       33.68       33.44      3.05 o
  -2  -6   6      216.07      206.23      3.80 o
  -1  -6   6      788.63      867.12      6.12 o
   0  -6   6      524.72      529.54      5.19 o
   1  -6   6       29.17       25.80      2.53 o
   2  -6   6      704.41      703.80      7.34 o
   3  -6   6      522.94      494.11      9.67 o
   4  -6   6      406.90      376.64      5.60 o
   5  -6   6      271.14      279.45      8.08 o
   6  -6   6        7.45        5.21      3.28 o
   7  -6   6     1129.92     1129.52     15.11 o
   8  -6   6       92.61       95.42      5.43 o
   9  -6   6        1.53        3.39      5.40 o
  -9  -5   6      274.85      309.26     10.28 o
  -8  -5   6       91.09       89.40      7.03 o
  -7  -5   6      137.01      139.49      7.05 o
  -6  -5   6      110.61       88.11      6.11 o
  -5  -5   6       25.00       39.47      5.10 o
  -4  -5   6       87.96       73.20      2.56 o
  -3  -5   6      155.65      170.15      4.25 o
  -2  -5   6      124.53      153.73      3.13 o
  -1  -5   6       66.90       60.17      1.94 o
   0  -5   6      863.30      900.64      6.42 o
   1  -5   6      911.86      948.01      7.57 o
   2  -5   6      793.27      745.01      7.54 o
   3  -5   6       21.42       22.72      2.08 o
   4  -5   6      169.96      183.34      3.75 o
   5  -5   6        1.77        2.38      3.01 o
   6  -5   6       96.94       87.86      4.06 o
   7  -5   6      146.38      138.59      5.56 o
   8  -5   6       77.72       78.46      5.33 o
   9  -5   6      153.94      169.69      7.47 o
 -10  -4   6       79.91       98.60      8.20 o
  -9  -4   6       97.02       96.92      7.08 o
  -8  -4   6      325.76      255.43     12.97 o
  -7  -4   6       46.19       37.81      5.62 o
  -6  -4   6       41.17       24.43      3.92 o
  -5  -4   6       10.41       21.66      1.85 o
  -4  -4   6      158.22      126.82      3.73 o
  -3  -4   6      608.71      515.48      6.28 o
  -2  -4   6     1524.28     1566.91      7.72 o
  -1  -4   6      916.09      918.25      5.25 o
   0  -4   6      892.38      890.29      6.59 o
   1  -4   6        6.08        3.83      1.62 o
   2  -4   6       12.37       17.52      1.12 o
   3  -4   6     1216.54     1162.48      7.74 o
   4  -4   6      348.08      347.73      6.27 o
   5  -4   6       35.65       34.21      2.88 o
   6  -4   6     1147.42     1098.13      9.66 o
   7  -4   6       81.27       90.02      5.00 o
   8  -4   6      142.47      146.74      6.02 o
   9  -4   6      156.89      167.34     11.58 o
 -10  -3   6       91.16       96.82      6.09 o
  -9  -3   6       33.76       35.71      4.33 o
  -8  -3   6      803.68      803.00     10.94 o
  -7  -3   6       41.49       43.07      4.41 o
  -6  -3   6      109.89       92.63      4.53 o
  -5  -3   6        6.22        2.03      1.74 o
  -4  -3   6      498.08      509.82      5.42 o
  -3  -3   6     1740.87     1822.01      7.96 o
  -2  -3   6      890.22      875.94      7.06 o
  -1  -3   6      354.23      314.48      2.56 o
   0  -3   6      877.72      859.54      3.63 o
   1  -3   6       85.58       59.36      2.05 o
   2  -3   6      109.82       96.52      2.66 o
   3  -3   6     1894.05     1870.92     14.36 o
   4  -3   6      179.88      175.77      3.64 o
   5  -3   6      162.93      154.54      3.78 o
   6  -3   6      772.59      698.66      6.71 o
   7  -3   6      314.28      292.32      6.80 o
   8  -3   6       27.96       24.29      5.37 o
   9  -3   6       96.88      104.73     10.98 o
 -11  -2   6       99.01       97.53      6.20 o
 -10  -2   6      230.25      267.81      8.94 o
  -9  -2   6       60.33       53.18      4.36 o
  -8  -2   6      394.09      390.00      8.04 o
  -7  -2   6      121.51      129.31      3.69 o
  -6  -2   6      739.24      748.02      6.88 o
  -5  -2   6      305.18      276.60      3.80 o
  -4  -2   6        4.78        1.95      1.70 o
  -3  -2   6      181.87      139.70      2.03 o
  -2  -2   6       30.57       14.08      1.18 o
  -1  -2   6       40.15       30.53      1.25 o
   0  -2   6     2193.36     2382.56     10.05 o
   1  -2   6      283.13      280.24      3.41 o
   2  -2   6      494.09      456.59      3.87 o
   3  -2   6      109.57       93.23      2.19 o
   4  -2   6       94.43      108.73      3.10 o
   5  -2   6      716.10      684.29      5.41 o
   6  -2   6       90.22      101.10      3.27 o
   7  -2   6      194.74      228.84      8.12 o
   8  -2   6       72.74       74.74      6.39 o
 -11  -1   6        0.86        3.05      4.17 o
 -10  -1   6      213.81      201.14      6.16 o
  -9  -1   6      280.02      285.68      6.24 o
  -8  -1   6      135.90      146.81      3.77 o
  -7  -1   6      798.20      786.62      6.98 o
  -6  -1   6        8.58        9.88      1.98 o
  -5  -1   6      158.52      178.31      3.01 o
  -4  -1   6      197.93      147.12      4.40 o
  -3  -1   6       24.57       53.16      2.12 o
  -2  -1   6       60.40       32.24      1.73 o
  -1  -1   6      688.49      688.03      6.34 o
   0  -1   6      350.65      325.04      3.91 o
   1  -1   6       16.32       11.00      1.40 o
   2  -1   6       22.97       18.14      1.72 o
   3  -1   6      132.00      131.36      2.27 o
   4  -1   6        4.01        3.24      1.61 o
   5  -1   6       17.03       16.72      2.41 o
   6  -1   6      117.27      107.26      4.42 o
   7  -1   6      171.01      160.24      6.25 o
   8  -1   6       30.71       50.22      9.32 o
 -11   0   6        2.90        2.21      4.01 o
 -10   0   6      600.94      564.29     10.48 o
  -9   0   6      897.13      874.11      9.60 o
  -8   0   6       15.86       10.64      2.54 o
  -7   0   6      126.05      150.00      3.78 o
  -6   0   6      423.97      384.80      5.51 o
  -5   0   6      933.27      946.51      5.77 o
  -4   0   6        1.46        1.21      1.24 o
  -3   0   6       32.57       35.80      1.80 o
  -2   0   6      293.33      276.08      3.70 o
  -1   0   6     2679.31     2865.13     21.40 o
   0   0   6       62.25      109.54      2.15 o
   1   0   6        1.39        1.85      1.20 o
   2   0   6      294.02      295.05      3.00 o
   3   0   6      903.70      886.28      5.03 o
   4   0   6      110.02      117.45      3.03 o
   5   0   6       73.50       67.81      3.82 o
   6   0   6      152.25      168.16      6.42 o
   7   0   6       64.57       52.27      5.47 o
   8   0   6       45.87       37.96      9.10 o
 -12   1   6       53.54       46.48      6.73 o
 -11   1   6      471.84      476.84      8.62 o
 -10   1   6       92.49      115.06      4.43 o
  -9   1   6       51.73       54.47      3.34 o
  -8   1   6      894.05      825.32     11.45 o
  -7   1   6      635.68      559.72      5.50 o
  -6   1   6      186.96      188.45      2.67 o
  -5   1   6      382.33      361.87      3.50 o
  -4   1   6      718.43      740.29     10.88 o
  -3   1   6      906.66      955.65      6.10 o
  -2   1   6       12.44       29.37      1.59 o
  -1   1   6      273.78      256.24      2.68 o
   0   1   6     2209.40     2307.17     10.53 o
   1   1   6     2709.61     2867.26     16.14 o
   2   1   6       34.55       37.74      1.72 o
   3   1   6       16.76       17.46      1.82 o
   4   1   6      199.73      193.91      4.04 o
   5   1   6       33.52       36.42      3.79 o
   6   1   6       68.12       82.15      5.79 o
   7   1   6       20.89       14.02      4.99 o
 -12   2   6       81.82       79.25      5.60 o
 -11   2   6      174.98      155.43      6.75 o
 -10   2   6      129.95      144.84      4.75 o
  -9   2   6      283.84      326.33      6.18 o
  -8   2   6       59.74       69.13      3.49 o
  -7   2   6      165.00      153.03      2.91 o
  -6   2   6     1215.98     1267.05     13.30 o
  -5   2   6      200.18      179.42      6.10 o
  -4   2   6       68.05       60.24      1.89 o
  -3   2   6       24.67       38.15      1.55 o
  -2   2   6      781.77      733.12      4.84 o
  -1   2   6     2110.76     2154.60      7.81 o
   0   2   6     1208.83     1316.88      7.63 o
   1   2   6      251.35      265.56      4.28 o
   2   2   6      382.18      362.22      4.19 o
   3   2   6      102.80      110.83      2.88 o
   4   2   6        1.34        1.88      3.25 o
   5   2   6       11.32       12.10      3.77 o
   6   2   6       37.88       37.83      5.44 o
   7   2   6      181.99      187.83      9.28 o
 -12   3   6       96.82       99.34      6.67 o
 -11   3   6       31.65       36.06      5.66 o
 -10   3   6        3.75        2.40      2.92 o
  -9   3   6      281.37      268.30      6.03 o
  -8   3   6        5.03        3.98      2.84 o
  -7   3   6       84.98       94.14      2.49 o
  -6   3   6      519.96      561.08      6.09 o
  -5   3   6        1.68        1.79      1.22 o
  -4   3   6      538.91      483.87      7.12 o
  -3   3   6       90.11       95.76      3.28 o
  -2   3   6       49.81       58.08      2.24 o
  -1   3   6      150.24      158.28      2.95 o
   0   3   6      585.30      592.51      6.27 o
   1   3   6       17.85       15.89      2.38 o
   2   3   6       84.91      102.13      3.22 o
   3   3   6        1.06       -1.05      2.59 o
   4   3   6       22.96       19.76      3.45 o
   5   3   6       11.68       15.36      3.95 o
   6   3   6       10.42       14.31      5.02 o
 -12   4   6       28.89       34.86      5.56 o
 -11   4   6        4.67        0.06      4.39 o
 -10   4   6       19.30       17.27      3.07 o
  -9   4   6       29.23       24.58      3.24 o
  -8   4   6        0.78       -0.17      3.04 o
  -7   4   6      198.68      201.28      4.45 o
  -6   4   6      186.44      165.18      2.48 o
  -5   4   6       39.90       42.15      2.96 o
  -4   4   6      164.59      172.48      4.18 o
  -3   4   6      124.61      139.58      3.03 o
  -2   4   6      188.01      203.67      3.78 o
  -1   4   6       64.88       72.53      2.65 o
   0   4   6       24.21       27.84      2.43 o
   1   4   6       53.26       39.19      2.74 o
   2   4   6        2.25        1.77      2.49 o
   3   4   6      317.30      366.46      5.51 o
   4   4   6      217.57      250.11      5.66 o
   5   4   6       16.74       20.75      4.95 o
 -12   5   6        8.05        0.53      5.13 o
 -11   5   6       12.00       17.55      4.01 o
 -10   5   6      301.42      332.99      6.72 o
  -9   5   6        1.76        3.23      4.18 o
  -8   5   6       56.28       52.79      5.13 o
  -7   5   6      167.54      169.02      6.10 o
  -6   5   6      251.78      261.83      5.51 o
  -5   5   6       12.20       11.80      3.08 o
  -4   5   6       16.55       15.86      1.80 o
  -3   5   6      579.66      580.70      6.82 o
  -2   5   6      460.44      441.08      7.82 o
  -1   5   6      241.59      227.74      4.23 o
   0   5   6       67.22       60.77      2.84 o
   1   5   6      109.13      113.16      3.66 o
   2   5   6      584.87      565.67      6.91 o
   3   5   6      464.76      422.20      8.37 o
   4   5   6        2.47        1.00      5.29 o
 -12   6   6       24.76       22.55      5.66 o
 -11   6   6       39.45       39.36      4.47 o
 -10   6   6      311.54      313.69      7.56 o
  -9   6   6        0.73        1.00      4.25 o
  -8   6   6       92.67       94.76      5.74 o
  -7   6   6       77.02       71.65      4.20 o
  -6   6   6       41.05       35.72      3.30 o
  -5   6   6       21.62       21.01      3.18 o
  -4   6   6       38.01       40.44      3.79 o
  -3   6   6      407.73      448.77     13.96 o
  -2   6   6        9.79        3.96      3.29 o
  -1   6   6        7.40        7.36      3.32 o
   0   6   6      139.95      125.13      4.09 o
   1   6   6      331.08      327.28      5.95 o
   2   6   6      290.14      318.64      7.43 o
   3   6   6       63.88       69.97     13.45 o
 -11   7   6        1.18        1.82      4.62 o
 -10   7   6       12.96        6.95      4.51 o
  -9   7   6       75.60       71.10      5.28 o
  -8   7   6       10.07       11.01      3.47 o
  -7   7   6       60.41       67.86      3.94 o
  -6   7   6        0.61       -0.07      3.32 o
  -5   7   6      104.03       97.92      4.17 o
  -4   7   6        1.79        0.98      3.87 o
  -3   7   6       54.08       65.00      5.21 o
  -2   7   6        7.66        5.26      4.88 o
  -1   7   6       12.93       21.28      4.73 o
   0   7   6      121.80      134.33      5.06 o
   1   7   6       24.69       29.05      3.97 o
   2   7   6       17.15       13.07      6.95 o
 -11   8   6       25.37       34.21      4.69 o
 -10   8   6       60.00       69.48      4.92 o
  -9   8   6       59.33       51.30      4.63 o
  -8   8   6       18.22       15.41      3.69 o
  -7   8   6       67.41       60.11      4.01 o
  -6   8   6       73.95       58.18      4.14 o
  -5   8   6       47.60       40.05      3.69 o
  -4   8   6       47.48       49.66      4.71 o
  -3   8   6       34.43       25.44      5.06 o
  -2   8   6      113.50       93.22      5.96 o
  -1   8   6       56.79       61.90      5.48 o
   0   8   6       17.69       13.63      3.97 o
   1   8   6       84.72       92.01      5.50 o
 -10   9   6       37.64       42.74      5.11 o
  -9   9   6       21.30       20.70      4.53 o
  -8   9   6      101.30       92.44      4.56 o
  -7   9   6        4.76        3.37      3.37 o
  -6   9   6       38.84       42.85      4.18 o
  -5   9   6        0.40       -0.51      3.70 o
  -4   9   6       17.33       20.49      4.61 o
  -3   9   6       30.58       26.46      5.51 o
  -2   9   6        1.06       -0.63      5.14 o
  -1   9   6        0.58       -0.53      5.14 o
  -9  10   6        4.70        4.79      4.35 o
  -8  10   6        3.60        4.87      4.31 o
  -7  10   6        2.51        1.43      4.03 o
  -6  10   6      212.75      179.19      6.56 o
  -5  10   6        7.84       10.48      4.60 o
  -4  10   6        2.23        1.94      4.70 o
  -3  10   6       53.49       49.13      5.44 o
   1 -13   7        5.38        5.69      6.43 o
   2 -13   7        2.47        2.29      6.14 o
   3 -13   7       47.17       64.33      6.41 o
   4 -13   7      209.41      221.67      8.13 o
  -2 -12   7      130.16      139.00      6.57 o
  -1 -12   7       24.66       37.07      5.82 o
   0 -12   7        8.37        3.66      4.98 o
   1 -12   7        3.34       -1.13      4.97 o
   2 -12   7       33.59       28.43      5.59 o
   3 -12   7       65.21       59.45      5.68 o
   4 -12   7        7.84       13.32      5.25 o
   5 -12   7       41.20       53.61      6.37 o
   6 -12   7      253.61      234.59      8.50 o
  -3 -11   7       44.85       55.77      5.60 o
  -2 -11   7       96.35       95.19      5.72 o
  -1 -11   7        1.54        1.90      4.24 o
   0 -11   7       69.16       89.02      5.48 o
   1 -11   7       16.57        6.55      4.14 o
   2 -11   7        1.47        0.29      3.75 o
   3 -11   7      121.83      124.04      6.29 o
   4 -11   7        3.01        5.34      4.74 o
   5 -11   7      185.16      175.23      6.07 o
   6 -11   7        9.42       13.93      5.29 o
   7 -11   7       19.91       18.45      7.17 o
  -5 -10   7        0.36        0.68      6.47 o
  -4 -10   7       47.47       46.38      6.32 o
  -3 -10   7       25.93       25.13      4.62 o
  -2 -10   7       22.91       24.32      4.58 o
  -1 -10   7      142.74      132.32      4.87 o
   0 -10   7       75.09       76.46      4.38 o
   1 -10   7       27.80       26.70      3.05 o
   2 -10   7      291.09      312.25      5.77 o
   3 -10   7       60.05       68.25      3.89 o
   4 -10   7       42.70       28.54      4.10 o
   5 -10   7       22.28       22.59      4.33 o
   6 -10   7       35.80       35.97      5.34 o
   7 -10   7      127.17      133.12      7.00 o
   8 -10   7       42.41       45.77      7.40 o
  -6  -9   7       68.02       78.63      7.50 o
  -5  -9   7       60.60       68.78      6.42 o
  -4  -9   7       94.72       97.97      7.08 o
  -3  -9   7       50.26       50.64      4.88 o
  -2  -9   7       41.47       38.85      3.61 o
  -1  -9   7      985.91      940.75      9.89 o
   0  -9   7       95.51       92.78      3.57 o
   1  -9   7      168.90      171.15      4.10 o
   2  -9   7       33.65       34.47      3.37 o
   3  -9   7      246.80      245.67      7.27 o
   4  -9   7        1.80        2.95      3.29 o
   5  -9   7      125.96      127.22      7.10 o
   6  -9   7      351.74      340.86      9.91 o
   7  -9   7      182.60      182.18      8.62 o
   8  -9   7        5.15        6.76      6.65 o
  -7  -8   7       28.08       30.11      7.07 o
  -6  -8   7       33.50       31.75      6.41 o
  -5  -8   7      658.56      632.31     12.37 o
  -4  -8   7      198.45      202.55      7.62 o
  -3  -8   7        0.92        0.77      3.18 o
  -2  -8   7      215.62      218.22      5.16 o
  -1  -8   7     1966.27     1892.67     10.20 o
   0  -8   7      166.94      157.80      3.93 o
   1  -8   7       58.79       59.67      3.16 o
   2  -8   7       25.02       23.61      2.47 o
   3  -8   7       21.94       10.36      3.82 o
   4  -8   7      552.73      621.09     11.46 o
   5  -8   7      466.83      471.66     10.62 o
   6  -8   7      232.08      222.05      8.63 o
   7  -8   7      109.57      100.70      7.50 o
   8  -8   7       32.04       34.28      6.59 o
  -8  -7   7       14.88       15.18      6.59 o
  -7  -7   7       20.44       24.22      6.39 o
  -6  -7   7       55.33       67.35      6.71 o
  -5  -7   7      759.98      784.41     12.92 o
  -4  -7   7      697.86      668.33     18.99 o
  -3  -7   7       63.02       61.36      3.81 o
  -2  -7   7      181.85      174.77      4.72 o
  -1  -7   7      155.90      146.53      3.76 o
   0  -7   7      325.15      323.92      4.64 o
   1  -7   7       13.65       11.31      2.48 o
   2  -7   7       61.55       54.34      2.75 o
   3  -7   7       31.01       25.99      4.79 o
   4  -7   7      300.33      312.16      8.44 o
   5  -7   7      539.38      586.51     11.55 o
   6  -7   7       43.86       57.40      6.59 o
   7  -7   7       36.36       45.66      6.59 o
   8  -7   7       87.79       79.61      7.68 o
  -9  -6   7        6.35       12.07      6.70 o
  -8  -6   7       12.88       18.30      5.95 o
  -7  -6   7       54.96       54.35      6.77 o
  -6  -6   7      419.41      397.44      9.99 o
  -5  -6   7      280.92      261.95      7.98 o
  -4  -6   7       32.31       22.75      3.09 o
  -3  -6   7       11.46        6.97      3.21 o
  -2  -6   7     2113.30     2035.71     20.50 o
  -1  -6   7       60.85       64.56      2.07 o
   0  -6   7       43.78       43.72      2.54 o
   1  -6   7        4.38        6.45      1.90 o
   2  -6   7      787.49      800.95      5.85 o
   3  -6   7      634.75      598.85     11.20 o
   4  -6   7       21.44       29.76      5.35 o
   5  -6   7       42.01       45.72      3.84 o
   6  -6   7       99.28      110.19      7.18 o
   7  -6   7        9.58       12.24      6.24 o
   8  -6   7       32.92       32.32      4.52 o
  -9  -5   7       19.29       14.98      6.21 o
  -8  -5   7      326.36      341.60     10.03 o
  -7  -5   7       94.82      122.68      7.09 o
  -6  -5   7       27.37       32.63      5.47 o
  -5  -5   7       33.39       23.97      5.06 o
  -4  -5   7       63.46       61.43      3.05 o
  -3  -5   7      233.06      241.70      4.67 o
  -2  -5   7     1357.10     1435.89      8.52 o
  -1  -5   7      448.67      407.73      9.12 o
   0  -5   7       33.87       20.33      1.92 o
   1  -5   7      298.75      295.91      4.18 o
   2  -5   7      732.92      742.30     11.16 o
   3  -5   7      515.09      568.84      7.57 o
   4  -5   7      101.80      116.31      3.63 o
   5  -5   7      105.32       76.31      6.19 o
   6  -5   7      223.23      211.16      8.39 o
   7  -5   7      194.66      180.48      7.46 o
   8  -5   7       62.36       57.31      5.22 o
 -10  -4   7      157.40      149.90      8.80 o
  -9  -4   7        1.24       -0.96      5.45 o
  -8  -4   7      266.26      241.66      7.47 o
  -7  -4   7       48.65       52.16      4.86 o
  -6  -4   7       40.22       49.50      4.37 o
  -5  -4   7      245.85      268.03      7.17 o
  -4  -4   7      246.18      218.30      4.68 o
  -3  -4   7     1960.80     1949.22     10.56 o
  -2  -4   7      807.55      837.06      6.37 o
  -1  -4   7      114.40       91.33      1.79 o
   0  -4   7      425.13      407.47      4.69 o
   1  -4   7     1630.08     1648.63     14.41 o
   2  -4   7     1018.95      998.88      5.55 o
   3  -4   7      253.06      244.52      3.52 o
   4  -4   7       59.99       53.55      2.41 o
   5  -4   7      528.08      542.37     11.66 o
   6  -4   7     1167.66     1128.84     15.77 o
   7  -4   7      126.64      117.01      5.49 o
   8  -4   7       54.40       59.61      6.31 o
 -10  -3   7      488.26      510.42      8.91 o
  -9  -3   7      181.75      168.22      6.90 o
  -8  -3   7       94.69      102.21      5.63 o
  -7  -3   7        9.21        6.16      4.27 o
  -6  -3   7        1.39        2.92      4.01 o
  -5  -3   7      526.26      502.26      7.87 o
  -4  -3   7      260.91      267.32      7.50 o
  -3  -3   7      689.78      757.05      5.26 o
  -2  -3   7     1603.17     1701.03      6.74 o
  -1  -3   7      543.45      563.93      6.49 o
   0  -3   7      622.53      588.48      4.81 o
   1  -3   7      472.95      425.60      4.76 o
   2  -3   7      482.65      460.94      5.47 o
   3  -3   7     1273.91     1261.87     13.35 o
   4  -3   7      150.92      138.23      3.28 o
   5  -3   7      371.20      359.12      6.39 o
   6  -3   7      413.51      400.23      9.27 o
   7  -3   7       65.55       65.78      6.23 o
   8  -3   7      185.41      200.21      8.14 o
 -11  -2   7       79.49      103.73      5.73 o
 -10  -2   7      173.75      196.81      8.51 o
  -9  -2   7      875.78      839.41     10.09 o
  -8  -2   7        7.88        6.67      4.13 o
  -7  -2   7      170.26      151.59      4.14 o
  -6  -2   7        2.06        2.13      1.97 o
  -5  -2   7      247.55      218.87      4.46 o
  -4  -2   7      864.79      810.49      5.15 o
  -3  -2   7      270.39      261.86      4.12 o
  -2  -2   7      300.42      280.14      3.39 o
  -1  -2   7      578.93      609.46      4.12 o
   0  -2   7      104.94      101.83      2.44 o
   1  -2   7       42.65       40.32      2.02 o
   2  -2   7      320.21      311.47      4.54 o
   3  -2   7      199.52      197.29      5.15 o
   4  -2   7        1.77        3.45      1.87 o
   5  -2   7      232.69      229.12      8.55 o
   6  -2   7       35.18       44.20      5.52 o
   7  -2   7      107.31      133.27      8.12 o
   8  -2   7      242.62      276.42     10.88 o
 -11  -1   7      190.42      187.24      6.41 o
 -10  -1   7        1.77        1.21      4.80 o
  -9  -1   7      102.72      102.49      4.90 o
  -8  -1   7       10.88        6.34      2.67 o
  -7  -1   7       79.49       86.17      3.50 o
  -6  -1   7       32.28       28.49      3.01 o
  -5  -1   7      241.77      209.69      5.58 o
  -4  -1   7      269.30      288.70      4.49 o
  -3  -1   7       15.17        8.77      2.06 o
  -2  -1   7      106.27       76.48      2.37 o
  -1  -1   7     1242.36     1256.89      9.57 o
   0  -1   7       33.74       55.64      2.51 o
   1  -1   7        4.03        2.58      1.52 o
   2  -1   7      341.06      367.20      4.59 o
   3  -1   7       22.75       17.45      1.66 o
   4  -1   7      384.59      384.12      4.98 o
   5  -1   7      244.80      222.76      5.94 o
   6  -1   7      278.62      268.67      7.47 o
   7  -1   7       28.47       29.22      5.36 o
 -11   0   7       17.07       20.13      4.61 o
 -10   0   7       80.20       64.09      4.56 o
  -9   0   7       84.15       82.71      4.65 o
  -8   0   7      105.18      119.66      3.37 o
  -7   0   7      916.61      927.55      8.43 o
  -6   0   7      164.39      162.49      2.44 o
  -5   0   7        8.09        6.84      1.70 o
  -4   0   7      120.94      110.85      2.64 o
  -3   0   7       85.65       73.96      2.39 o
  -2   0   7      171.62      170.68      2.52 o
  -1   0   7      982.00     1060.11      6.17 o
   0   0   7       56.90       56.29      1.44 o
   1   0   7      353.32      330.39      5.25 o
   2   0   7      270.66      260.44      4.07 o
   3   0   7       93.67       95.60      2.56 o
   4   0   7     1039.84     1018.70      9.11 o
   5   0   7      412.31      418.86     11.33 o
   6   0   7      180.78      186.08      6.77 o
   7   0   7        4.29        5.62      6.47 o
 -12   1   7       27.32       34.94      5.03 o
 -11   1   7       69.99       79.18      5.32 o
 -10   1   7      313.19      334.82      7.05 o
  -9   1   7      659.02      649.57     12.84 o
  -8   1   7      748.72      700.52      8.09 o
  -7   1   7        1.18        2.85      2.70 o
  -6   1   7      170.27      161.01      3.03 o
  -5   1   7      316.41      262.90      4.15 o
  -4   1   7      170.37      135.62      2.98 o
  -3   1   7       80.43       72.84      1.80 o
  -2   1   7     1032.49     1075.85      5.92 o
  -1   1   7      466.27      452.98      3.98 o
   0   1   7      329.53      312.90      3.62 o
   1   1   7       80.98       80.25      2.49 o
   2   1   7      236.03      236.77      4.08 o
   3   1   7      111.46      111.34      3.14 o
   4   1   7       14.68       14.66      4.44 o
   5   1   7      115.45      115.53      5.81 o
   6   1   7       83.94       95.90      5.96 o
 -12   2   7       50.90       46.98      5.86 o
 -11   2   7      561.68      533.57      9.88 o
 -10   2   7      178.84      198.62      5.90 o
  -9   2   7       45.81       52.48      3.62 o
  -8   2   7      280.07      309.66      6.79 o
  -7   2   7      173.78      183.64      5.01 o
  -6   2   7      131.76      119.58      3.35 o
  -5   2   7       90.66      110.41      3.71 o
  -4   2   7       74.11       62.19      2.09 o
  -3   2   7      358.09      351.71      3.47 o
  -2   2   7     1417.26     1460.86      6.95 o
  -1   2   7        0.97        1.78      1.80 o
   0   2   7       16.73       14.53      2.31 o
   1   2   7      244.42      246.67      5.02 o
   2   2   7       65.75       66.02      2.97 o
   3   2   7        2.27        1.26      2.48 o
   4   2   7       28.47       20.70      4.39 o
   5   2   7       77.79       80.25      5.73 o
   6   2   7       16.93        9.95      5.18 o
 -12   3   7       94.01       87.52      6.59 o
 -11   3   7      134.26      120.52      5.92 o
 -10   3   7       24.70       19.04      3.40 o
  -9   3   7      128.72      125.18      4.47 o
  -8   3   7       43.74       46.54      3.61 o
  -7   3   7       86.77      104.57      4.98 o
  -6   3   7      190.94      193.55      4.00 o
  -5   3   7        4.51        5.43      1.23 o
  -4   3   7      116.35      123.44      2.72 o
  -3   3   7        2.61        2.59      1.35 o
  -2   3   7        1.82        2.13      1.60 o
  -1   3   7      518.89      539.94      5.40 o
   0   3   7      113.19      124.47      4.19 o
   1   3   7        0.61        0.63      2.82 o
   2   3   7        0.57        0.64      2.50 o
   3   3   7        2.72        1.49      3.56 o
   4   3   7       21.81       22.17      4.63 o
   5   3   7        3.94        7.39      4.88 o
 -12   4   7      101.43      103.43      6.81 o
 -11   4   7       61.89       69.94      5.16 o
 -10   4   7      118.78      107.22      5.30 o
  -9   4   7        7.05        5.91      3.15 o
  -8   4   7       51.23       42.74      4.76 o
  -7   4   7      342.98      344.78     10.24 o
  -6   4   7      197.20      190.14      4.61 o
  -5   4   7      138.69      142.10      4.11 o
  -4   4   7       83.65       80.06      2.51 o
  -3   4   7      429.27      434.02      5.04 o
  -2   4   7      157.93      171.94      6.37 o
  -1   4   7      188.58      188.28      4.63 o
   0   4   7      214.04      223.64      4.90 o
   1   4   7      160.44      150.83      3.89 o
   2   4   7        0.83       -0.01      3.05 o
   3   4   7       36.68       25.08      4.15 o
   4   4   7       45.28       35.93      4.24 o
 -12   5   7       24.16       31.61      6.47 o
 -11   5   7        8.92       20.85      4.23 o
 -10   5   7      206.07      209.12      6.59 o
  -9   5   7        2.60        3.68      4.84 o
  -8   5   7       83.39       93.11      6.64 o
  -7   5   7      130.08      129.65      4.50 o
  -6   5   7        7.73        7.03      3.25 o
  -5   5   7      705.75      707.17     11.42 o
  -4   5   7        0.64       -0.38      3.25 o
  -3   5   7       28.86       24.76      2.45 o
  -2   5   7      537.30      523.26      7.53 o
  -1   5   7      728.47      722.76      7.98 o
   0   5   7      252.52      255.10      5.41 o
   1   5   7        7.24        1.06      3.00 o
   2   5   7       38.63       46.23      3.93 o
   3   5   7       87.30       77.29      6.44 o
 -11   6   7       92.29       97.84      5.12 o
 -10   6   7        7.02        9.50      4.16 o
  -9   6   7        0.60        0.96      4.77 o
  -8   6   7      140.12      162.05      7.02 o
  -7   6   7      136.22      133.95      5.07 o
  -6   6   7        0.80        0.41      3.05 o
  -5   6   7       40.00       42.77      3.37 o
  -4   6   7      237.31      268.54      6.20 o
  -3   6   7      151.11      174.94      6.74 o
  -2   6   7      130.10      136.81      5.16 o
  -1   6   7        0.32        1.32      3.26 o
   0   6   7        2.07        2.83      3.72 o
   1   6   7        0.26       -0.12      4.33 o
   2   6   7      150.07      153.35     20.83 o
 -11   7   7       44.30       35.49      5.21 o
 -10   7   7        7.34        3.73      4.41 o
  -9   7   7        2.80        1.39      5.06 o
  -8   7   7       27.99       23.09      4.78 o
  -7   7   7       63.81       68.36      4.14 o
  -6   7   7        3.97        3.41      3.38 o
  -5   7   7        9.30        8.70      3.75 o
  -4   7   7      121.45       93.77      4.85 o
  -3   7   7       18.51       15.44      3.72 o
  -2   7   7        0.87        0.00      4.78 o
  -1   7   7       78.01       59.48      4.73 o
   0   7   7       26.95       31.38      4.30 o
   1   7   7      234.51      206.01      7.56 o
 -10   8   7        5.98        2.39      4.19 o
  -9   8   7        7.20        5.16      4.38 o
  -8   8   7       88.95       92.67      5.55 o
  -7   8   7        1.73       -0.31      4.21 o
  -6   8   7       28.47       22.31      4.44 o
  -5   8   7        5.93        4.19      4.06 o
  -4   8   7       16.96       20.98      4.63 o
  -3   8   7        1.65        1.47      4.96 o
  -2   8   7        2.78        0.25      5.31 o
  -1   8   7       20.89       11.60      4.36 o
   0   8   7       66.83       58.60      5.05 o
  -9   9   7       29.07       34.36      4.80 o
  -8   9   7       32.45       28.67      4.49 o
  -7   9   7       58.73       64.20      5.63 o
  -6   9   7       42.06       40.20      6.13 o
  -5   9   7       43.32       48.31      5.11 o
  -4   9   7       65.21       73.89      5.56 o
  -3   9   7        3.80        6.53      5.38 o
  -2   9   7        4.76        0.17      5.28 o
  -6  10   7       14.21       10.21      6.20 o
  -1 -12   8        2.54        4.55      6.66 o
   0 -12   8        3.62        2.92      5.28 o
   1 -12   8       80.17       78.11      5.63 o
   2 -12   8       27.47       23.29      5.05 o
   3 -12   8      218.79      203.82      7.87 o
   4 -12   8       22.47       28.46      5.36 o
   5 -12   8       30.20       30.06      5.98 o
  -3 -11   8       10.16        8.59      4.86 o
  -2 -11   8       48.45       51.53      5.01 o
  -1 -11   8       37.05       36.72      4.40 o
   0 -11   8       32.05       14.57      4.52 o
   1 -11   8       17.03       21.00      4.44 o
   2 -11   8      183.10      191.80      6.29 o
   3 -11   8      118.63      121.98      6.71 o
   4 -11   8        5.94        3.63      4.26 o
   5 -11   8      183.49      187.89      7.35 o
   6 -11   8      142.92      141.76      7.13 o
  -5 -10   8        1.92       -0.83      5.73 o
  -4 -10   8       19.72       20.88      5.25 o
  -3 -10   8      103.02      110.64      5.73 o
  -2 -10   8       77.45       57.76      4.75 o
  -1 -10   8       46.34       35.54      3.74 o
   0 -10   8       89.63       77.13      4.33 o
   1 -10   8       32.04       33.74      3.72 o
   2 -10   8       78.97       82.87      4.20 o
   3 -10   8        6.08        0.91      3.35 o
   4 -10   8      443.15      435.43      8.98 o
   5 -10   8      309.41      303.70      9.83 o
   6 -10   8        0.86        4.20      6.05 o
   7 -10   8        1.02        0.95      5.30 o
  -6  -9   8        2.12        2.24      6.14 o
  -5  -9   8       85.78      106.01      7.37 o
  -4  -9   8      118.41      124.58      6.05 o
  -3  -9   8      221.18      219.04      6.58 o
  -2  -9   8        7.77       12.18      2.80 o
  -1  -9   8      126.75      143.87      4.09 o
   0  -9   8       30.08       26.09      2.99 o
   1  -9   8       56.95       56.79      4.24 o
   2  -9   8      399.64      407.02      7.10 o
   3  -9   8        1.89        2.09      3.71 o
   4  -9   8      195.25      183.84      7.76 o
   5  -9   8       91.72       83.49      6.79 o
   6  -9   8       44.93       36.19      6.26 o
   7  -9   8      111.29       98.45      8.04 o
  -7  -8   8       66.08       74.49      7.13 o
  -6  -8   8       81.05       76.43      6.72 o
  -5  -8   8      115.94      114.86      7.15 o
  -4  -8   8       63.50       73.11      5.93 o
  -3  -8   8      152.20      173.56      4.71 o
  -2  -8   8      974.57      953.61      8.58 o
  -1  -8   8       15.60       15.79      2.93 o
   0  -8   8        6.09        7.19      2.94 o
   1  -8   8      378.70      378.12      5.53 o
   2  -8   8        6.43        7.90      4.09 o
   3  -8   8       22.95       32.54      5.43 o
   4  -8   8      350.22      351.69      9.47 o
   5  -8   8      546.49      525.32     11.81 o
   6  -8   8      194.65      178.03      8.64 o
   7  -8   8        0.71       -2.28      6.49 o
   8  -8   8       94.81       91.97      7.66 o
  -8  -7   8      155.38      148.31      9.54 o
  -7  -7   8       47.35       45.50      6.12 o
  -6  -7   8       67.15       73.81      6.86 o
  -5  -7   8      148.07      144.28      7.09 o
  -4  -7   8      115.07      100.29      5.94 o
  -3  -7   8        1.75        1.73      3.37 o
  -2  -7   8     1177.78     1145.31      9.78 o
  -1  -7   8       57.21       61.22      3.12 o
   0  -7   8       12.16       11.37      2.83 o
   1  -7   8        2.78        5.54      2.61 o
   2  -7   8      104.21      103.82      5.03 o
   3  -7   8      185.79      159.09      7.20 o
   4  -7   8      284.51      290.60      9.03 o
   5  -7   8      142.56      140.72      7.64 o
   6  -7   8      135.86      151.80     10.45 o
   7  -7   8       45.93       50.19      7.28 o
   8  -7   8       15.62       12.02      5.64 o
  -8  -6   8       45.57       52.46      7.09 o
  -7  -6   8       30.12       23.29      5.68 o
  -6  -6   8      453.35      444.56     10.28 o
  -5  -6   8      113.54       98.90      6.22 o
  -4  -6   8       15.35       14.46      3.62 o
  -3  -6   8      633.31      583.67      7.14 o
  -2  -6   8      530.32      516.03      6.49 o
  -1  -6   8        4.73        5.15      2.74 o
   0  -6   8      254.40      261.58      4.97 o
   1  -6   8       11.52       13.78      2.27 o
   2  -6   8        1.35        3.21      4.27 o
   3  -6   8        1.21        4.61      4.44 o
   4  -6   8       12.89       11.28      5.12 o
   5  -6   8      329.17      291.34      9.12 o
   6  -6   8      166.08      176.22      9.14 o
   7  -6   8       25.68       29.00      5.35 o
   8  -6   8        1.44        2.44      6.32 o
  -9  -5   8        0.79        1.18      6.31 o
  -8  -5   8        3.70        1.94      5.47 o
  -7  -5   8      227.88      275.99      9.10 o
  -6  -5   8     1016.53      999.10     11.97 o
  -5  -5   8      805.72      769.77     10.17 o
  -4  -5   8       23.16       19.90      3.05 o
  -3  -5   8      513.70      487.08      7.29 o
  -2  -5   8      666.17      612.29      5.54 o
  -1  -5   8      158.56      147.41      3.21 o
   0  -5   8       78.62       80.78      2.79 o
   1  -5   8       31.87       31.22      3.51 o
   2  -5   8       16.70       23.28      4.66 o
   3  -5   8      675.21      728.03     12.90 o
   4  -5   8      564.87      585.75     11.47 o
   5  -5   8      150.67      157.50      7.75 o
   6  -5   8       34.68       38.02      5.87 o
   7  -5   8       69.11       66.74      6.52 o
   8  -5   8      116.30      118.10      7.85 o
 -10  -4   8        6.18        5.72      6.56 o
  -9  -4   8      112.46      117.10      6.48 o
  -8  -4   8       80.59       70.81      5.73 o
  -7  -4   8      577.23      572.88     10.10 o
  -6  -4   8      445.79      448.94      9.41 o
  -5  -4   8      234.82      274.46      7.51 o
  -4  -4   8      402.76      383.34      5.45 o
  -3  -4   8     1329.01     1313.76     10.70 o
  -2  -4   8      576.30      585.52      6.33 o
  -1  -4   8      203.18      180.73      3.20 o
   0  -4   8        1.91        2.53      1.39 o
   1  -4   8     1183.91     1189.84      7.44 o
   2  -4   8      720.77      717.25      8.30 o
   3  -4   8      449.02      454.26     13.09 o
   4  -4   8       15.56       16.56      4.90 o
   5  -4   8      151.12      172.49      6.85 o
   6  -4   8      166.43      169.27      7.01 o
   7  -4   8       85.09       71.06      6.57 o
 -10  -3   8       26.17       25.73      5.32 o
  -9  -3   8      214.90      215.63      6.53 o
  -8  -3   8       94.04      105.92      5.95 o
  -7  -3   8      277.56      253.59     10.40 o
  -6  -3   8      228.74      186.74      5.69 o
  -5  -3   8        1.34        2.13      2.70 o
  -4  -3   8      177.74      196.71      3.22 o
  -3  -3   8      740.53      804.35      5.55 o
  -2  -3   8      776.88      778.44      5.83 o
  -1  -3   8      869.19      853.69      5.77 o
   0  -3   8      428.85      408.36      5.10 o
   1  -3   8      542.13      532.66      5.84 o
   2  -3   8      153.78      157.13      4.68 o
   3  -3   8       25.58       31.14      5.40 o
   4  -3   8        1.17        1.54      4.34 o
   5  -3   8      170.04      168.29      7.07 o
   6  -3   8      141.31      140.43      6.77 o
   7  -3   8       15.96       15.77      5.37 o
 -11  -2   8       44.14       45.59      5.17 o
 -10  -2   8        6.30        4.68      4.01 o
  -9  -2   8      272.89      258.38      7.35 o
  -8  -2   8      109.11      123.74      5.01 o
  -7  -2   8       37.52       41.57      3.47 o
  -6  -2   8       12.30       11.31      2.97 o
  -5  -2   8       58.03       66.98      2.94 o
  -4  -2   8     1589.81     1585.96     10.09 o
  -3  -2   8     1564.75     1559.02      9.44 o
  -2  -2   8        2.09        3.91      1.85 o
  -1  -2   8       13.16       14.41      1.17 o
   0  -2   8      769.36      806.28      6.73 o
   1  -2   8      358.71      362.46      5.50 o
   2  -2   8       68.04       67.55      3.74 o
   3  -2   8      478.78      466.68      6.12 o
   4  -2   8      597.78      640.23      8.28 o
   5  -2   8      466.97      489.39     12.15 o
   6  -2   8        3.69        6.99      4.95 o
   7  -2   8       40.16       46.54      7.18 o
 -11  -1   8       80.44       75.34      5.53 o
 -10  -1   8      219.43      197.09      6.14 o
  -9  -1   8      209.03      223.40      6.13 o
  -8  -1   8      238.85      218.17      6.68 o
  -7  -1   8      255.77      264.53      5.06 o
  -6  -1   8      329.38      326.98      5.37 o
  -5  -1   8     1117.57     1171.13      8.60 o
  -4  -1   8      996.59     1065.75      8.35 o
  -3  -1   8      373.41      409.62      5.57 o
  -2  -1   8       58.61       47.22      1.66 o
  -1  -1   8       24.84       13.68      1.00 o
   0  -1   8      104.82       93.39      2.42 o
   1  -1   8      422.44      431.41      5.99 o
   2  -1   8     1242.46     1318.53     13.56 o
   3  -1   8      128.12      120.24      4.49 o
   4  -1   8      245.83      251.20      7.44 o
   5  -1   8      267.69      251.25      8.01 o
   6  -1   8       27.92       20.18      6.41 o
   7  -1   8      233.47      269.13     10.88 o
 -11   0   8      275.81      290.36      8.27 o
 -10   0   8      368.18      332.13      7.31 o
  -9   0   8       84.14       83.27      4.02 o
  -8   0   8       40.04       37.81      2.97 o
  -7   0   8      187.53      188.00      4.11 o
  -6   0   8      309.02      323.87      5.56 o
  -5   0   8      541.71      537.07      4.98 o
  -4   0   8      626.76      631.09      6.34 o
  -3   0   8      123.29      123.60      2.92 o
  -2   0   8      510.38      555.47      6.40 o
  -1   0   8      213.46      214.10      3.54 o
   0   0   8      173.42      162.88      2.16 o
   1   0   8      992.12      985.27      6.91 o
   2   0   8      137.77      135.59      3.62 o
   3   0   8       90.76       87.60      4.17 o
   4   0   8      259.26      265.31      7.30 o
   5   0   8       89.13      110.60      7.18 o
   6   0   8      102.42      104.82      7.64 o
 -11   1   8       77.82       93.65      5.43 o
 -10   1   8       81.23       95.50      5.24 o
  -9   1   8        8.90       10.55      3.15 o
  -8   1   8      109.18      103.00      4.15 o
  -7   1   8       31.20       24.63      3.54 o
  -6   1   8      380.64      336.07      4.70 o
  -5   1   8       52.90       46.31      2.27 o
  -4   1   8      170.29      161.03      2.97 o
  -3   1   8      368.18      330.47      3.55 o
  -2   1   8      553.86      558.37      5.08 o
  -1   1   8      117.59      110.69      2.48 o
   0   1   8      102.14      105.11      3.23 o
   1   1   8      233.49      237.58      3.98 o
   2   1   8       69.77       69.66      3.08 o
   3   1   8      257.96      270.55      7.19 o
   4   1   8      258.91      255.11      7.24 o
   5   1   8      189.87      195.09      8.65 o
 -12   2   8        3.42        4.04      5.43 o
 -11   2   8      193.60      199.23      7.52 o
 -10   2   8       16.06       19.07      4.20 o
  -9   2   8        4.54       -1.04      3.15 o
  -8   2   8      218.32      229.76      5.23 o
  -7   2   8       22.94       26.14      3.72 o
  -6   2   8      191.53      197.17      6.10 o
  -5   2   8       10.58       11.94      2.57 o
  -4   2   8      138.59      139.75      2.40 o
  -3   2   8      584.08      600.44      7.40 o
  -2   2   8      253.44      267.38      3.91 o
  -1   2   8      100.99      119.17      3.02 o
   0   2   8       34.47       37.01      2.71 o
   1   2   8       58.56       61.48      3.12 o
   2   2   8        0.69        1.96      3.35 o
   3   2   8      114.05      108.22      6.29 o
   4   2   8       63.76       67.82      6.53 o
   5   2   8      165.14      158.30      7.30 o
 -12   3   8       23.40       19.11      5.80 o
 -11   3   8       15.37       13.67      5.32 o
 -10   3   8      127.88      106.58      4.71 o
  -9   3   8      247.76      234.36      5.63 o
  -8   3   8       34.40       28.51      4.06 o
  -7   3   8       28.22       24.59      4.49 o
  -6   3   8       10.25        5.70      4.21 o
  -5   3   8      224.82      228.22      6.46 o
  -4   3   8       22.69       20.10      1.38 o
  -3   3   8       30.28       32.57      2.09 o
  -2   3   8       20.35       25.51      3.17 o
  -1   3   8       58.52       57.29      3.45 o
   0   3   8       88.74       83.32      3.45 o
   1   3   8        7.09        3.65      2.68 o
   2   3   8       17.22       26.99      4.13 o
   3   3   8       68.53       72.41      5.26 o
   4   3   8       93.34       82.95      5.93 o
 -11   4   8       37.09       53.51      5.99 o
 -10   4   8      187.44      188.07      6.27 o
  -9   4   8      328.44      304.00      6.22 o
  -8   4   8       16.57       16.58      4.38 o
  -7   4   8       45.27       47.57      5.19 o
  -6   4   8       87.69       91.02      5.22 o
  -5   4   8       48.85       42.86      3.38 o
  -4   4   8      237.20      220.15      5.11 o
  -3   4   8      471.04      454.53      6.23 o
  -2   4   8       86.70       81.30      3.49 o
  -1   4   8       33.93       40.45      3.16 o
   0   4   8       90.52       77.62      4.21 o
   1   4   8        0.71        1.38      2.99 o
   2   4   8        1.10       -0.29      4.69 o
   3   4   8       51.31       58.59      4.76 o
 -11   5   8      114.94      126.00      5.76 o
 -10   5   8       81.80      110.76      5.93 o
  -9   5   8        6.13       11.62      4.95 o
  -8   5   8       50.62       59.49      5.69 o
  -7   5   8       92.10       90.39      5.98 o
  -6   5   8       39.01       38.61      5.23 o
  -5   5   8       11.75       15.14      3.47 o
  -4   5   8      128.23      127.15      4.70 o
  -3   5   8      183.33      190.47      6.71 o
  -2   5   8      304.74      295.24      9.90 o
  -1   5   8        3.37        5.61      2.96 o
   0   5   8       38.70       41.68      4.06 o
   1   5   8       71.21       69.63      5.06 o
   2   5   8       34.46       38.86     10.22 o
 -11   6   8        8.39        3.98      4.09 o
 -10   6   8       20.04       17.46      5.37 o
  -9   6   8       26.97       33.57      5.18 o
  -8   6   8      278.75      294.08      8.49 o
  -7   6   8        8.10        3.45      4.65 o
  -6   6   8       65.33       57.12      4.59 o
  -5   6   8        0.94        0.17      3.63 o
  -4   6   8       62.11       80.67      4.73 o
  -3   6   8        1.18        0.00      3.87 o
  -2   6   8       83.18       90.06      4.53 o
  -1   6   8      137.25      123.02      5.61 o
   0   6   8        1.70        4.15      4.25 o
   1   6   8       39.10       32.22      7.94 o
 -10   7   8        0.42       -3.16      4.82 o
  -9   7   8        5.03        2.45      5.73 o
  -8   7   8       13.75       15.45      4.63 o
  -7   7   8       18.54       20.26      4.14 o
  -6   7   8       39.97       25.31      5.35 o
  -5   7   8        3.52        6.24      4.91 o
  -4   7   8       25.84       20.34      4.35 o
  -3   7   8       93.97       80.81      6.09 o
  -2   7   8       59.40       56.28      4.93 o
  -1   7   8        4.39        2.86      4.25 o
   0   7   8        5.85        3.74      5.62 o
  -9   8   8       28.19       21.88      5.01 o
  -8   8   8        0.29        0.63      5.70 o
  -7   8   8       24.11       23.31      5.88 o
  -6   8   8       14.54       18.85      6.00 o
  -5   8   8       34.21       32.97      5.47 o
  -4   8   8       51.84       50.69      6.07 o
  -3   8   8       15.02       10.00      5.10 o
  -2   8   8        4.88        3.84      4.45 o
  -7   9   8        6.31        2.02      5.80 o
  -6   9   8       15.63       11.23      5.82 o
  -5   9   8        2.04        1.94      6.13 o
  -4   9   8        1.53        3.32      5.54 o
  -1 -12   9       40.51       32.42      7.77 o
   0 -12   9        6.72        3.32      6.79 o
   1 -12   9       61.64       56.05      5.14 o
   2 -12   9        7.10        4.54      5.27 o
   3 -12   9       15.49       15.11      5.36 o
   4 -12   9       44.99       45.54      5.77 o
  -3 -11   9        8.88        3.71      4.40 o
  -2 -11   9       31.81       30.43      4.77 o
  -1 -11   9        2.62        0.03      6.31 o
   0 -11   9      225.73      249.44      7.55 o
   1 -11   9       85.70      104.80      5.63 o
   2 -11   9      204.69      217.16      6.73 o
   3 -11   9       27.83       35.09      5.98 o
   4 -11   9       20.26       19.25      4.55 o
   5 -11   9        0.82        0.05      5.43 o
  -4 -10   9       26.55       24.36      5.13 o
  -3 -10   9       36.55       31.98      4.78 o
  -2 -10   9       36.01       31.50      4.34 o
  -1 -10   9       16.40        9.36      3.31 o
   0 -10   9      234.98      224.21      6.00 o
   1 -10   9      133.64      129.90      5.32 o
   2 -10   9      404.02      391.66      7.54 o
   3 -10   9       24.00       28.76      4.07 o
   4 -10   9        8.09        8.68      5.83 o
   5 -10   9      139.87      152.54      8.37 o
   6 -10   9      247.79      270.67     13.04 o
  -6  -9   9       47.85       61.28      7.15 o
  -5  -9   9        3.01        8.89      5.87 o
  -4  -9   9      212.21      213.18      8.18 o
  -3  -9   9      121.98      127.34      5.57 o
  -2  -9   9      145.45      147.47      4.27 o
  -1  -9   9        5.91       14.62      2.96 o
   0  -9   9        4.96        4.74      3.16 o
   1  -9   9      442.90      435.89      7.65 o
   2  -9   9      407.44      428.72      7.59 o
   3  -9   9      180.61      180.96      7.74 o
   4  -9   9      192.51      178.71     11.03 o
   5  -9   9      217.47      219.44      8.94 o
   6  -9   9      211.45      218.93      9.41 o
  -7  -8   9        8.64        8.17      5.94 o
  -6  -8   9       54.59       47.36      6.24 o
  -5  -8   9      106.55       96.15      5.33 o
  -4  -8   9      304.16      310.20      7.26 o
  -3  -8   9        1.32        1.12      3.67 o
  -2  -8   9       16.04       14.04      2.95 o
  -1  -8   9       41.70       40.44      3.14 o
   0  -8   9      449.95      430.14      6.60 o
   1  -8   9      508.34      488.28      8.71 o
   2  -8   9        1.02        1.34      5.36 o
   3  -8   9      500.23      532.40     11.52 o
   4  -8   9      474.74      482.10     11.28 o
   5  -8   9       48.33       57.10      6.35 o
   6  -8   9       18.17       15.81      6.29 o
   7  -8   9       47.45       52.41      7.51 o
  -8  -7   9        4.61        3.43      6.53 o
  -7  -7   9       25.93       17.82      5.72 o
  -6  -7   9       92.27       94.78      6.84 o
  -5  -7   9      247.30      241.11      6.62 o
  -4  -7   9       14.41       12.23      3.75 o
  -3  -7   9        2.56        0.92      3.15 o
  -2  -7   9      323.86      338.88      5.89 o
  -1  -7   9       14.76       13.16      2.63 o
   0  -7   9      245.81      221.52      5.05 o
   1  -7   9      104.06       97.43      3.86 o
   2  -7   9       43.18       43.90      5.72 o
   3  -7   9      200.42      177.04      7.56 o
   4  -7   9      116.26      120.90      7.55 o
   5  -7   9       89.72       94.95      7.04 o
   6  -7   9       18.50       24.92      6.10 o
   7  -7   9       64.92       66.41      7.65 o
  -8  -6   9       15.98       13.47      6.11 o
  -7  -6   9      122.10      115.76      7.25 o
  -6  -6   9        7.03        3.52      5.22 o
  -5  -6   9       34.86       41.19      3.92 o
  -4  -6   9       95.93      113.10      4.52 o
  -3  -6   9      778.49      714.93      8.68 o
  -2  -6   9      125.31       98.24      4.19 o
  -1  -6   9        7.58       11.08      2.76 o
   0  -6   9       26.70       28.36      3.68 o
   1  -6   9       40.12       35.82      5.08 o
   2  -6   9       88.16      108.26      6.46 o
   3  -6   9      598.67      598.56     16.79 o
   4  -6   9      169.72      149.47      7.92 o
   5  -6   9       63.97       46.87      5.95 o
   6  -6   9        6.33        6.89      5.58 o
   7  -6   9      124.63      113.28      7.46 o
  -9  -5   9      291.93      288.21     10.18 o
  -8  -5   9       30.20       31.84      6.27 o
  -7  -5   9      153.39      185.10      6.76 o
  -6  -5   9      331.55      332.33      7.90 o
  -5  -5   9      189.27      174.67      5.47 o
  -4  -5   9      308.02      285.74      5.21 o
  -3  -5   9      827.88      783.76      7.67 o
  -2  -5   9        6.33        6.41      2.45 o
  -1  -5   9      313.45      320.08      7.36 o
   0  -5   9        3.17        1.78      4.37 o
   1  -5   9       42.00       38.71      4.68 o
   2  -5   9      188.96      185.12      7.63 o
   3  -5   9     1357.34     1325.49     19.59 o
   4  -5   9      727.86      735.38     13.23 o
   5  -5   9       46.97       41.81      6.46 o
   6  -5   9      125.33      127.14      6.90 o
   7  -5   9       33.15       27.53      6.43 o
 -10  -4   9        1.45        1.55      5.12 o
  -9  -4   9       72.31       69.73      6.72 o
  -8  -4   9      199.13      186.97      6.90 o
  -7  -4   9      730.87      673.23     12.04 o
  -6  -4   9      234.26      241.83      7.99 o
  -5  -4   9       18.65       16.27      3.52 o
  -4  -4   9     1300.73     1260.59      8.07 o
  -3  -4   9     1089.76     1059.88     10.45 o
  -2  -4   9        1.96        2.39      2.15 o
  -1  -4   9      144.63      134.41      2.68 o
   0  -4   9       16.39       12.41      2.00 o
   1  -4   9      327.58      338.07      4.82 o
   2  -4   9      140.03      138.43      4.28 o
   3  -4   9       24.51       17.68      5.32 o
   4  -4   9      780.28      794.62     13.65 o
   5  -4   9      111.08      123.41      6.67 o
   6  -4   9       36.95       41.53      5.50 o
   7  -4   9       13.48       14.18      5.91 o
 -10  -3   9       29.72       27.98      5.60 o
  -9  -3   9        7.33       12.35      4.33 o
  -8  -3   9      187.91      193.58      7.82 o
  -7  -3   9      378.94      350.76     12.89 o
  -6  -3   9      256.02      234.29      5.35 o
  -5  -3   9       10.95        6.59      2.94 o
  -4  -3   9      856.46      795.93      7.75 o
  -3  -3   9      203.70      205.19      4.21 o
  -2  -3   9        2.46        2.45      2.12 o
  -1  -3   9       10.52       10.00      1.10 o
   0  -3   9      312.33      328.85      5.14 o
   1  -3   9       83.82       86.51      3.39 o
   2  -3   9      360.80      369.58      5.61 o
   3  -3   9       16.94       12.49      5.51 o
   4  -3   9       14.99       16.08      3.83 o
   5  -3   9      107.16      110.97      6.22 o
   6  -3   9       19.64       20.43      5.59 o
 -10  -2   9       30.10       26.65      4.65 o
  -9  -2   9       20.10       21.32      4.30 o
  -8  -2   9      191.67      199.71      6.03 o
  -7  -2   9      504.29      513.03      7.38 o
  -6  -2   9      290.44      309.98      5.85 o
  -5  -2   9      193.11      182.46      5.97 o
  -4  -2   9      257.05      234.86      4.73 o
  -3  -2   9        1.30        2.21      2.29 o
  -2  -2   9      181.23      162.79      3.23 o
  -1  -2   9      128.09      125.11      3.20 o
   0  -2   9      412.26      446.19      6.07 o
   1  -2   9        3.06        0.47      2.43 o
   2  -2   9      165.91      171.21      3.81 o
   3  -2   9       92.09      103.70      4.93 o
   4  -2   9       22.31       27.52      5.07 o
   5  -2   9       82.43       85.61      6.05 o
   6  -2   9       44.06       38.37      5.89 o
 -11  -1   9       16.44       16.43      5.38 o
 -10  -1   9        1.53        1.72      4.07 o
  -9  -1   9       75.78       84.71      5.11 o
  -8  -1   9      515.79      527.66      7.21 o
  -7  -1   9      500.69      500.57      6.83 o
  -6  -1   9        1.64        0.85      3.24 o
  -5  -1   9        8.70        2.93      2.72 o
  -4  -1   9      931.74     1000.83      8.00 o
  -3  -1   9     1332.27     1362.32      8.03 o
  -2  -1   9      293.16      271.18      3.63 o
  -1  -1   9      129.80      111.53      3.12 o
   0  -1   9      286.65      275.42      4.52 o
   1  -1   9      505.29      519.31      6.94 o
   2  -1   9        5.90       10.12      2.66 o
   3  -1   9       37.06       44.64      4.07 o
   4  -1   9      403.60      389.54      8.97 o
   5  -1   9      108.07       95.86      6.62 o
   6  -1   9        2.70        0.43      6.31 o
 -11   0   9       52.76       55.25      5.15 o
 -10   0   9      323.87      301.12      7.25 o
  -9   0   9       52.69       50.27      4.01 o
  -8   0   9       93.05       82.76      4.16 o
  -7   0   9       57.09       49.01      3.84 o
  -6   0   9       37.24       35.18      3.58 o
  -5   0   9     1542.05     1498.52     13.42 o
  -4   0   9      694.90      699.78      6.86 o
  -3   0   9      121.25      122.55      3.16 o
  -2   0   9      179.07      197.64      2.73 o
  -1   0   9     1143.77     1166.37      9.23 o
   0   0   9      338.03      346.70      4.99 o
   1   0   9      127.12      123.92      3.42 o
   2   0   9       96.63       96.33      4.08 o
   3   0   9      427.76      416.09      7.31 o
   4   0   9      317.39      343.43      8.70 o
   5   0   9        5.30       12.23      6.05 o
 -11   1   9      109.32      113.95      5.73 o
 -10   1   9      238.86      257.53      6.86 o
  -9   1   9      185.89      161.36      4.53 o
  -8   1   9       48.50       48.15      3.43 o
  -7   1   9      129.50      118.28      4.24 o
  -6   1   9      430.52      428.90      6.96 o
  -5   1   9      921.56      934.24      7.51 o
  -4   1   9      116.03      100.96      3.41 o
  -3   1   9      161.85      131.07      2.91 o
  -2   1   9      104.01       99.74      2.99 o
  -1   1   9       10.34        9.62      2.56 o
   0   1   9      187.14      199.82      3.88 o
   1   1   9      158.30      169.89      3.81 o
   2   1   9       10.35        7.01      3.12 o
   3   1   9      179.78      185.17      9.13 o
   4   1   9       19.56       14.15      5.60 o
   5   1   9       45.37       40.00      6.76 o
 -11   2   9       50.42       48.18      5.97 o
 -10   2   9       63.56       49.68      4.79 o
  -9   2   9        2.73        0.46      3.52 o
  -8   2   9        2.64        2.92      3.75 o
  -7   2   9       25.45       33.24      4.11 o
  -6   2   9       88.96       86.48      4.54 o
  -5   2   9      596.92      611.58      5.70 o
  -4   2   9       57.13       66.12      2.77 o
  -3   2   9        6.79       11.36      2.30 o
  -2   2   9       23.58       22.56      2.35 o
  -1   2   9        1.07        0.80      2.54 o
   0   2   9      795.91      802.58      6.86 o
   1   2   9       11.67        9.19      2.84 o
   2   2   9        6.37        4.70      3.50 o
   3   2   9      391.97      397.86      9.04 o
   4   2   9       15.33       14.84      6.25 o
 -11   3   9       83.48       85.18      6.56 o
 -10   3   9       19.32       15.96      3.86 o
  -9   3   9        2.92        0.08      3.62 o
  -8   3   9        1.54       -1.45      3.70 o
  -7   3   9      277.80      266.36      7.54 o
  -6   3   9       39.00       40.59      4.75 o
  -5   3   9        4.41        7.26      3.78 o
  -4   3   9       32.55       37.81      4.12 o
  -3   3   9       49.62       59.04      3.57 o
  -2   3   9       52.23       50.74      3.54 o
  -1   3   9       14.87       15.25      3.18 o
   0   3   9      133.53      128.51      3.99 o
   1   3   9        8.26       10.40      3.31 o
   2   3   9       80.24       80.69      5.42 o
   3   3   9       74.18       75.31      5.79 o
 -11   4   9        0.61        3.79      5.47 o
 -10   4   9        1.64        3.36      4.10 o
  -9   4   9       75.88       80.30      5.37 o
  -8   4   9       82.83       81.74      6.08 o
  -7   4   9      113.65      102.16      6.29 o
  -6   4   9        0.78        1.67      4.60 o
  -5   4   9       61.17       58.96      5.65 o
  -4   4   9      635.52      610.72     14.91 o
  -3   4   9      180.99      174.38      5.87 o
  -2   4   9        1.40        0.51      3.63 o
  -1   4   9      120.92      120.16      4.45 o
   0   4   9        5.67        5.17      3.26 o
   1   4   9        8.36        4.57      3.85 o
   2   4   9       24.69       28.41      4.91 o
 -11   5   9       15.71       17.62      5.03 o
 -10   5   9      158.18      161.01      6.46 o
  -9   5   9       12.69       11.44      5.22 o
  -8   5   9       14.44       13.91      5.29 o
  -7   5   9        9.31        1.83      4.78 o
  -6   5   9       77.18       93.94      6.32 o
  -5   5   9       11.91       14.17      4.68 o
  -4   5   9       86.18       97.47      5.42 o
  -3   5   9        2.59        3.09      3.79 o
  -2   5   9        3.26        4.61      3.58 o
  -1   5   9       56.97       57.17      4.59 o
   0   5   9        3.98        0.59      4.25 o
   1   5   9        0.67       -0.70      5.73 o
 -10   6   9       64.27       57.79      6.27 o
  -9   6   9        9.94        8.42      4.82 o
  -8   6   9        0.18        1.68      5.31 o
  -7   6   9        4.58        1.76      5.23 o
  -6   6   9        4.98        2.94      5.34 o
  -5   6   9       12.44       14.30      4.85 o
  -4   6   9       19.83       18.69      5.23 o
  -3   6   9        2.95       -1.16      3.93 o
  -2   6   9        6.05       10.23      4.65 o
  -1   6   9        5.18        2.49      4.66 o
   0   6   9        0.14        0.54      5.69 o
  -9   7   9       24.17       18.81      4.94 o
  -8   7   9        0.75        4.68      5.50 o
  -7   7   9       13.49       14.14      5.57 o
  -6   7   9        9.20        8.00      4.93 o
  -5   7   9        4.47       12.89      5.68 o
  -4   7   9      102.06       89.99      6.68 o
  -3   7   9      162.63      164.12      6.69 o
  -2   7   9       13.59       15.92      4.53 o
  -8   8   9        3.81        7.53      6.12 o
  -7   8   9        1.10       -0.18      5.38 o
  -6   8   9       29.45       26.66      5.70 o
  -5   8   9       99.59      113.92      7.18 o
  -4   8   9       31.49       34.40      5.59 o
   1 -12  10        2.46        1.47      5.19 o
  -2 -11  10      364.16      318.61      9.49 o
  -1 -11  10        4.93        4.68      5.50 o
   0 -11  10       24.61       28.24      4.91 o
   1 -11  10       33.98       53.05      5.18 o
   2 -11  10       42.32       51.24      5.11 o
   3 -11  10       28.67       27.88      5.30 o
   4 -11  10        1.36        4.99      6.03 o
  -4 -10  10       75.56       77.70      7.23 o
  -3 -10  10        1.09        1.26      5.07 o
  -2 -10  10       75.19       66.88      4.74 o
  -1 -10  10      157.44      136.81      6.12 o
   0 -10  10      166.59      160.44      6.22 o
   1 -10  10       25.26       30.13      4.41 o
   2 -10  10       18.78       22.23      4.38 o
   3 -10  10      106.72      117.15      6.32 o
   4 -10  10       88.52       97.80      7.67 o
   5 -10  10       75.70       87.67      7.90 o
  -5  -9  10      163.19      211.16      9.01 o
  -4  -9  10       39.62       47.77      6.27 o
  -3  -9  10       30.76       32.80      5.31 o
  -2  -9  10       17.61       23.20      3.33 o
  -1  -9  10      228.18      232.21      5.83 o
   0  -9  10      128.79      127.60      5.83 o
   1  -9  10      436.77      433.17      7.86 o
   2  -9  10      102.01      119.56      6.26 o
   3  -9  10       78.95       82.66      7.00 o
   4  -9  10      137.21      124.84      7.94 o
   5  -9  10      183.86      205.80      9.16 o
  -6  -8  10       70.84       62.30      6.76 o
  -5  -8  10       89.02       92.57      9.32 o
  -4  -8  10       42.30       47.74      5.46 o
  -3  -8  10        4.39        3.88      3.69 o
  -2  -8  10       29.02       29.88      3.20 o
  -1  -8  10      196.00      213.23      5.43 o
   0  -8  10       88.76       91.64      4.78 o
   1  -8  10      393.41      385.63      9.92 o
   2  -8  10      223.12      233.76      8.55 o
   3  -8  10      253.75      252.37      9.16 o
   4  -8  10       20.91       33.21      6.20 o
   5  -8  10       42.11       57.05      6.82 o
   6  -8  10        1.68        0.91      6.83 o
  -7  -7  10        8.41       11.59      5.70 o
  -6  -7  10        1.19        5.75      5.49 o
  -5  -7  10      249.03      233.12      8.37 o
  -4  -7  10      107.10       95.23      6.07 o
  -3  -7  10        1.02        2.75      3.89 o
  -2  -7  10        7.89       15.93      3.03 o
  -1  -7  10       39.18       38.96      3.76 o
   0  -7  10      658.04      638.00     11.78 o
   1  -7  10      383.71      394.44      9.65 o
   2  -7  10        4.44        4.60      5.47 o
   3  -7  10       75.56       55.17      6.26 o
   4  -7  10       79.87      103.21      7.11 o
   5  -7  10      118.75      131.13      7.98 o
   6  -7  10       29.65       39.08      6.57 o
  -8  -6  10       25.23       29.04      6.38 o
  -7  -6  10       67.33       57.43      6.36 o
  -6  -6  10      163.36      155.63      7.49 o
  -5  -6  10      244.83      264.49      8.24 o
  -4  -6  10       28.83       42.59      4.98 o
  -3  -6  10        7.44        3.78      4.25 o
  -2  -6  10        2.34        2.21      2.97 o
  -1  -6  10      812.06      787.95     15.78 o
   0  -6  10      590.11      562.26     11.00 o
   1  -6  10       35.92       53.27      5.82 o
   2  -6  10      282.43      291.71      9.23 o
   3  -6  10      233.58      217.77      8.45 o
   4  -6  10      503.44      491.14     11.79 o
   5  -6  10       22.63       11.88      6.10 o
   6  -6  10       35.89       44.10      6.56 o
  -9  -5  10       19.32       20.21      6.07 o
  -8  -5  10       81.79       81.28      6.01 o
  -7  -5  10      188.09      190.57      7.12 o
  -6  -5  10      542.39      532.82     10.87 o
  -5  -5  10        2.96        6.22      4.45 o
  -4  -5  10       70.09       86.25      4.83 o
  -3  -5  10      383.24      397.92      7.87 o
  -2  -5  10        4.14        4.62      3.33 o
  -1  -5  10      561.27      522.78      8.75 o
   0  -5  10      283.91      262.21      6.58 o
   1  -5  10       44.92       41.82      5.34 o
   2  -5  10     1060.29     1031.33     14.81 o
   3  -5  10       75.07       80.44      7.01 o
   4  -5  10      209.18      220.63      8.85 o
   5  -5  10      144.23      148.98      6.98 o
   6  -5  10       82.53       83.19      6.91 o
  -9  -4  10       58.20       49.15      5.74 o
  -8  -4  10       75.26       61.33      5.62 o
  -7  -4  10       31.17       27.10      5.82 o
  -6  -4  10      137.78      137.19      5.44 o
  -5  -4  10       71.91       78.11      4.35 o
  -4  -4  10      340.70      347.37      6.37 o
  -3  -4  10       85.01       86.52      3.70 o
  -2  -4  10      426.31      444.29      5.61 o
  -1  -4  10      171.81      149.79      3.93 o
   0  -4  10       35.75       31.46      4.02 o
   1  -4  10        3.52        4.18      3.79 o
   2  -4  10      490.41      477.24     14.18 o
   3  -4  10      355.73      311.05      9.76 o
   4  -4  10       31.60       33.20      5.60 o
   5  -4  10       34.62       44.60      5.80 o
   6  -4  10       50.41       47.62      6.64 o
 -10  -3  10       30.77       25.98      4.91 o
  -9  -3  10       19.64       22.46      5.07 o
  -8  -3  10      321.71      334.71      8.28 o
  -7  -3  10      222.53      212.06      6.61 o
  -6  -3  10       24.80       29.69      3.51 o
  -5  -3  10        4.01        1.29      2.97 o
  -4  -3  10      914.38      849.67      8.23 o
  -3  -3  10      113.06      107.60      3.54 o
  -2  -3  10      258.60      285.92      5.81 o
  -1  -3  10      284.33      260.58      5.08 o
   0  -3  10      446.45      419.53      6.11 o
   1  -3  10      126.19      125.69      4.09 o
   2  -3  10      874.29      879.30     10.21 o
   3  -3  10      619.90      611.41      8.98 o
   4  -3  10        6.02        1.94      5.04 o
   5  -3  10        6.24        4.01      5.39 o
 -10  -2  10       64.84       73.25      5.23 o
  -9  -2  10      134.08      135.89      5.86 o
  -8  -2  10      450.44      468.03     10.19 o
  -7  -2  10       33.20       39.22      3.68 o
  -6  -2  10       17.15       24.29      3.77 o
  -5  -2  10     1383.99     1381.06     14.29 o
  -4  -2  10      507.54      472.62      6.44 o
  -3  -2  10       66.84       82.65      3.08 o
  -2  -2  10      145.30      167.11      4.51 o
  -1  -2  10        1.13        1.60      2.60 o
   0  -2  10      268.42      307.42      5.23 o
   1  -2  10      369.76      390.01      5.70 o
   2  -2  10      102.70       98.26      4.11 o
   3  -2  10      245.50      241.29      6.36 o
   4  -2  10       46.94       50.78      7.56 o
   5  -2  10       41.23       39.22      5.94 o
 -10  -1  10       94.75       89.83      5.33 o
  -9  -1  10      115.14      119.55      5.58 o
  -8  -1  10      307.53      294.10      6.17 o
  -7  -1  10      195.82      184.49      5.13 o
  -6  -1  10      168.36      160.40      5.03 o
  -5  -1  10      960.95      987.18      9.66 o
  -4  -1  10        1.06        0.69      2.60 o
  -3  -1  10       54.58       61.89      2.77 o
  -2  -1  10      105.47       98.83      3.66 o
  -1  -1  10      501.30      490.08      5.93 o
   0  -1  10      217.44      220.41      4.16 o
   1  -1  10      231.11      234.39      4.54 o
   2  -1  10       38.20       43.48      3.68 o
   3  -1  10       33.97       38.75      5.15 o
   4  -1  10       57.89       66.92      5.99 o
   5  -1  10       32.76       24.02      5.71 o
 -11   0  10       10.43       16.29      4.59 o
 -10   0  10      102.83      117.06      5.82 o
  -9   0  10      376.89      370.97      6.92 o
  -8   0  10      312.17      301.32      6.19 o
  -7   0  10        6.87        6.78      3.66 o
  -6   0  10       35.10       25.25      3.81 o
  -5   0  10      876.72      805.56     10.99 o
  -4   0  10       36.05       31.94      2.62 o
  -3   0  10       67.73       70.85      2.87 o
  -2   0  10      349.45      375.02      5.72 o
  -1   0  10      302.78      330.26      5.21 o
   0   0  10       45.93       46.46      2.94 o
   1   0  10        7.59        8.96      2.64 o
   2   0  10       15.00       16.12      3.36 o
   3   0  10      139.87      173.96      6.81 o
   4   0  10       33.87       46.94      6.35 o
 -11   1  10       21.10       23.25      4.73 o
 -10   1  10        6.20       13.53      4.41 o
  -9   1  10       78.51       78.11      4.10 o
  -8   1  10      200.26      206.54      6.68 o
  -7   1  10      105.57      106.38      4.41 o
  -6   1  10        3.34        4.73      3.68 o
  -5   1  10      287.63      301.66      4.76 o
  -4   1  10      361.20      343.55      4.74 o
  -3   1  10        0.76        3.17      2.64 o
  -2   1  10      154.87      141.57      3.87 o
  -1   1  10       28.33       33.67      3.08 o
   0   1  10      168.50      180.84      4.04 o
   1   1  10        5.15        1.20      2.98 o
   2   1  10       20.06       14.33      3.29 o
   3   1  10      255.57      248.88      8.98 o
 -11   2  10       14.58        3.52      5.47 o
 -10   2  10       21.19       15.57      3.85 o
  -9   2  10       69.11       84.10      4.29 o
  -8   2  10        2.07        4.29      3.61 o
  -7   2  10       48.43       50.75      3.98 o
  -6   2  10      348.46      366.51      6.48 o
  -5   2  10        0.90        2.98      3.80 o
  -4   2  10       75.62       87.33      5.45 o
  -3   2  10       94.13      100.69      4.48 o
  -2   2  10      269.29      276.32      5.58 o
  -1   2  10       82.37       74.55      3.48 o
   0   2  10       12.72       14.35      2.96 o
   1   2  10        9.78        7.14      3.25 o
   2   2  10      177.24      179.47      6.03 o
   3   2  10       36.18       35.58      6.44 o
 -11   3  10       32.10       33.16      5.74 o
 -10   3  10       15.40       15.48      4.06 o
  -9   3  10        1.15       -0.43      4.36 o
  -8   3  10        5.51        5.71      4.11 o
  -7   3  10       11.05       13.04      4.30 o
  -6   3  10      585.33      576.90      9.19 o
  -5   3  10      177.84      159.97      5.95 o
  -4   3  10       63.68       58.52      4.89 o
  -3   3  10       65.98       81.61      5.64 o
  -2   3  10       13.72       13.26      3.88 o
  -1   3  10      248.73      235.39      5.58 o
   0   3  10       10.43       15.69      4.01 o
   1   3  10        5.54        3.54      3.87 o
   2   3  10      278.92      277.88      8.96 o
 -10   4  10        0.46        0.71      4.52 o
  -9   4  10       11.30        4.67      4.50 o
  -8   4  10       34.71       41.95      5.67 o
  -7   4  10      248.98      253.55      8.04 o
  -6   4  10      234.23      213.64      6.61 o
  -5   4  10       84.38       80.25      5.40 o
  -4   4  10       69.83       70.55      5.25 o
  -3   4  10        4.12        2.14      3.76 o
  -2   4  10        3.97        5.08      4.14 o
  -1   4  10      331.32      315.99      7.38 o
   0   4  10        5.76        7.78      4.69 o
   1   4  10       24.62       15.11      4.90 o
 -10   5  10        0.27        1.35      4.87 o
  -9   5  10        9.46       10.26      5.32 o
  -8   5  10       40.49       28.58      5.39 o
  -7   5  10       70.27       85.75      6.13 o
  -6   5  10        1.14        7.36      4.95 o
  -5   5  10        5.83        3.72      4.54 o
  -4   5  10       15.88       19.33      4.69 o
  -3   5  10        1.20        3.45      3.93 o
  -2   5  10        9.87       13.62      4.21 o
  -1   5  10       49.04       57.61      4.81 o
   0   5  10        2.42       -0.94      5.83 o
  -9   6  10       18.94       22.36      5.56 o
  -8   6  10        0.85       -0.14      5.54 o
  -7   6  10       26.83       23.90      5.58 o
  -6   6  10        0.83        1.79      4.86 o
  -5   6  10       81.92       82.18      6.11 o
  -4   6  10        0.62        0.13      4.10 o
  -3   6  10       16.27       13.94      4.94 o
  -2   6  10        9.93        5.87      5.33 o
  -7   7  10        3.46       -0.17      5.69 o
  -6   7  10        2.95        3.52      6.25 o
  -5   7  10      113.61      103.69      6.20 o
  -4   7  10        3.22        5.89      4.80 o
  -1 -11  11       90.04       86.68      9.62 o
   0 -11  11       99.19      120.69      7.29 o
   1 -11  11       16.33       19.96      5.54 o
   2 -11  11        3.08       -0.68      5.56 o
  -3 -10  11      168.64      160.77      9.49 o
  -2 -10  11       34.37       32.11      8.75 o
  -1 -10  11       21.03       18.44      7.96 o
   0 -10  11       11.53       10.45      4.11 o
   1 -10  11       97.29       91.33      5.29 o
   2 -10  11      110.62      110.06      6.66 o
   3 -10  11       50.47       57.93      6.76 o
  -5  -9  11      118.85      128.13      8.27 o
  -4  -9  11       51.75       51.37      5.86 o
  -3  -9  11      161.05      167.86      8.86 o
  -2  -9  11        9.43        9.79      4.27 o
  -1  -9  11      129.72      145.48      7.78 o
   0  -9  11      109.53      108.17      5.25 o
   1  -9  11      145.33      141.82      6.92 o
   2  -9  11       14.72       16.14      5.91 o
   3  -9  11       23.27       21.41      6.35 o
   4  -9  11       37.86       27.85      6.56 o
  -6  -8  11      122.32      113.23      7.49 o
  -5  -8  11        3.13        2.75      5.14 o
  -4  -8  11       51.10       57.00      5.70 o
  -3  -8  11       10.06       12.04      5.32 o
  -2  -8  11      206.63      200.86      6.80 o
  -1  -8  11      527.51      499.11     13.24 o
   0  -8  11       12.93        9.83      6.02 o
   1  -8  11        1.44        2.94      5.61 o
   2  -8  11        1.26        0.40      5.16 o
   3  -8  11       40.91       46.09      6.57 o
   4  -8  11      240.86      269.49     11.53 o
   5  -8  11       21.21       16.86      6.54 o
  -7  -7  11      104.02      103.43      7.84 o
  -6  -7  11      176.54      207.22      8.28 o
  -5  -7  11        0.91       -2.06      5.06 o
  -4  -7  11       72.36       60.11      5.50 o
  -3  -7  11      226.36      221.65      8.33 o
  -2  -7  11       69.65       77.53      6.65 o
  -1  -7  11       30.25       34.99      5.84 o
   0  -7  11      380.99      396.05     14.25 o
   1  -7  11      100.39       99.64      7.24 o
   2  -7  11       92.32       87.83      7.03 o
   3  -7  11        8.17        8.56      6.07 o
   4  -7  11      362.09      423.08     12.07 o
   5  -7  11       40.73       40.40      7.39 o
  -8  -6  11       97.44       85.63      7.74 o
  -7  -6  11       47.27       52.95      6.60 o
  -6  -6  11      233.78      243.30      7.60 o
  -5  -6  11      224.75      244.72      8.19 o
  -4  -6  11        5.34        6.33      4.01 o
  -3  -6  11       75.41       73.28      6.31 o
  -2  -6  11      285.13      275.44      8.50 o
  -1  -6  11      175.35      166.74      7.94 o
   0  -6  11      607.18      603.75     14.61 o
   1  -6  11      257.15      273.57      8.96 o
   2  -6  11      796.61      788.84     21.64 o
   3  -6  11      123.88      138.45      7.96 o
   4  -6  11       31.74       31.47      6.40 o
   5  -6  11       13.83       12.90      6.44 o
  -8  -5  11       31.53       24.69      5.46 o
  -7  -5  11       65.63       72.64      6.15 o
  -6  -5  11      279.47      287.70      8.99 o
  -5  -5  11       43.94       54.38      5.24 o
  -4  -5  11       20.40       28.43      4.14 o
  -3  -5  11       77.34       84.11      7.65 o
  -2  -5  11      345.30      317.09      8.71 o
  -1  -5  11      774.60      723.71     10.48 o
   0  -5  11      218.63      219.68      6.66 o
   1  -5  11      125.96      106.19      6.96 o
   2  -5  11      422.19      396.30     10.55 o
   3  -5  11      243.22      295.97     10.03 o
   4  -5  11        2.61        2.75      6.36 o
   5  -5  11       29.43       32.93      5.84 o
  -9  -4  11        4.94        1.82      5.00 o
  -8  -4  11       31.10       29.62      5.66 o
  -7  -4  11       87.54       94.30      6.84 o
  -6  -4  11      155.20      156.48      5.83 o
  -5  -4  11        4.62        2.57      3.21 o
  -4  -4  11       60.14       58.74      3.66 o
  -3  -4  11        5.99       10.37      5.87 o
  -2  -4  11      184.65      191.21      7.10 o
  -1  -4  11      488.34      490.80      8.79 o
   0  -4  11      207.48      235.26      6.68 o
   1  -4  11      268.39      253.62      6.79 o
   2  -4  11       25.37       27.03      5.81 o
   3  -4  11      106.07      102.44      7.39 o
   4  -4  11       39.02       38.40      5.57 o
   5  -4  11      102.55      110.08      7.42 o
  -9  -3  11       12.20       12.46      5.54 o
  -8  -3  11       49.97       53.60      4.84 o
  -7  -3  11      246.65      249.69      7.19 o
  -6  -3  11       98.01       96.93      4.46 o
  -5  -3  11       84.64       81.23      3.99 o
  -4  -3  11      111.86      123.52      5.02 o
  -3  -3  11       40.44       43.66      3.84 o
  -2  -3  11      775.55      760.04      9.15 o
  -1  -3  11      222.85      240.64      5.24 o
   0  -3  11        6.28        1.42      3.97 o
   1  -3  11      240.11      239.66      6.04 o
   2  -3  11       64.85       70.70      4.88 o
   3  -3  11      170.16      168.24      6.10 o
   4  -3  11       87.99       93.21      6.42 o
 -10  -2  11       66.02       73.34      5.51 o
  -9  -2  11       49.54       50.76      5.03 o
  -8  -2  11      165.47      160.27      5.89 o
  -7  -2  11      161.44      182.77      5.21 o
  -6  -2  11        1.09        1.55      3.39 o
  -5  -2  11      351.87      384.92      6.03 o
  -4  -2  11       10.48        7.77      3.45 o
  -3  -2  11      466.53      450.17      6.44 o
  -2  -2  11      161.44      143.43      4.33 o
  -1  -2  11      145.24      143.23      4.12 o
   0  -2  11       19.18       19.34      3.09 o
   1  -2  11      510.37      500.17      8.14 o
   2  -2  11      668.43      654.58     11.21 o
   3  -2  11       57.63       52.57      5.42 o
   4  -2  11        6.18        3.39      5.51 o
 -10  -1  11       22.68       19.20      4.68 o
  -9  -1  11      330.93      313.98      7.57 o
  -8  -1  11      153.74      153.66      5.22 o
  -7  -1  11        3.91        3.43      3.70 o
  -6  -1  11        0.90        1.60      3.47 o
  -5  -1  11      943.03      939.16      9.35 o
  -4  -1  11      379.46      419.48      6.35 o
  -3  -1  11       91.67      114.07      4.10 o
  -2  -1  11       59.16       56.27      3.30 o
  -1  -1  11       44.68       46.48      2.95 o
   0  -1  11      426.42      418.72      6.18 o
   1  -1  11      433.38      441.65      6.84 o
   2  -1  11      142.12      137.51      4.83 o
   3  -1  11       54.26       68.74      5.79 o
 -10   0  11       76.23       85.15      5.79 o
  -9   0  11      413.33      410.03     10.55 o
  -8   0  11       18.21       19.75      3.80 o
  -7   0  11       44.31       42.79      4.34 o
  -6   0  11      708.28      680.29      9.06 o
  -5   0  11        0.98        1.90      2.68 o
  -4   0  11        1.74       -0.41      3.02 o
  -3   0  11        0.96        3.11      2.93 o
  -2   0  11        7.09       10.35      2.85 o
  -1   0  11        3.64        1.17      2.79 o
   0   0  11       30.78       33.30      2.99 o
   1   0  11      398.22      394.43      6.22 o
   2   0  11       83.35       87.77      4.97 o
   3   0  11        0.51       -1.00      4.17 o
 -10   1  11      142.12      168.57      6.55 o
  -9   1  11      254.50      264.83      6.43 o
  -8   1  11       38.51       38.17      4.46 o
  -7   1  11        4.54        4.39      3.94 o
  -6   1  11      527.87      561.82      8.51 o
  -5   1  11       16.71       23.28      3.64 o
  -4   1  11        4.44        1.81      4.49 o
  -3   1  11       60.56       65.50      4.28 o
  -2   1  11        4.98        5.10      3.32 o
  -1   1  11      116.29      115.02      4.04 o
   0   1  11      124.82      144.70      4.89 o
   1   1  11       27.18       31.10      3.84 o
   2   1  11        5.15        5.09      5.78 o
 -10   2  11      228.74      218.79      6.40 o
  -9   2  11        9.66        8.91      3.57 o
  -8   2  11       30.71       26.92      4.07 o
  -7   2  11       95.26      102.09      4.89 o
  -6   2  11      490.91      469.99      8.07 o
  -5   2  11        1.39        3.66      4.71 o
  -4   2  11       14.99        8.92      4.56 o
  -3   2  11      115.19      129.32      6.14 o
  -2   2  11      264.60      264.66      6.67 o
  -1   2  11      146.21      123.45      4.76 o
   0   2  11        1.40       -1.12      4.06 o
   1   2  11       14.97       14.87      4.39 o
 -10   3  11       22.57       25.27      4.32 o
  -9   3  11      106.56      106.95      5.40 o
  -8   3  11       18.05       15.42      4.08 o
  -7   3  11      103.20      100.25      5.09 o
  -6   3  11      113.31      116.80      5.59 o
  -5   3  11       31.31       29.26      4.73 o
  -4   3  11       82.33       79.68      5.81 o
  -3   3  11      430.25      428.05      8.23 o
  -2   3  11        9.55       13.09      4.24 o
  -1   3  11       12.81       14.55      4.03 o
   0   3  11        8.57        6.40      4.71 o
  -9   4  11       34.92       36.97      4.67 o
  -8   4  11       40.26       49.76      5.42 o
  -7   4  11      144.63      162.88      6.49 o
  -6   4  11       72.46       79.22      5.38 o
  -5   4  11       48.69       36.27      4.86 o
  -4   4  11       27.50       17.39      4.80 o
  -3   4  11       41.32       42.27      4.91 o
  -2   4  11       46.43       52.47      4.93 o
  -1   4  11       24.79       29.42      5.36 o
  -9   5  11        5.82       13.25      6.09 o
  -8   5  11       46.37       53.32      5.45 o
  -7   5  11       82.07       77.99      5.85 o
  -6   5  11       15.83       13.50      4.99 o
  -5   5  11        0.97        2.34      4.84 o
  -4   5  11        0.72        1.71      4.20 o
  -3   5  11        1.39        3.76      4.47 o
  -2   5  11      109.38       95.07      5.49 o
  -7   6  11       10.94        3.57      5.01 o
  -6   6  11        0.15       -0.26      4.97 o
  -5   6  11       49.96       49.90      5.68 o
  -2 -10  12        8.07        4.80      8.90 o
  -1 -10  12      217.55      218.64      8.11 o
   0 -10  12      130.68      126.43      6.88 o
   1 -10  12       22.44       24.12      5.38 o
  -4  -9  12       24.07       30.00      6.90 o
  -3  -9  12       60.63       53.25      5.38 o
  -2  -9  12       16.55       17.52      6.09 o
  -1  -9  12      162.70      190.11      7.67 o
   0  -9  12       37.25       37.80      5.41 o
   1  -9  12       13.65       12.48      5.75 o
   2  -9  12       83.02       75.68      7.55 o
   3  -9  12        4.06        4.18      6.13 o
  -5  -8  12        1.79        2.93      7.59 o
  -4  -8  12      101.37       94.21      8.81 o
  -3  -8  12      103.72      100.31      5.91 o
  -2  -8  12       47.75       54.59      6.04 o
  -1  -8  12        3.85        1.92      5.19 o
   0  -8  12       38.57       28.20      6.39 o
   1  -8  12       80.12       69.84      6.98 o
   2  -8  12       97.88      106.67      7.80 o
   3  -8  12       34.52       24.03      6.03 o
  -6  -7  12      111.91      105.85      9.25 o
  -5  -7  12      131.44      119.08      9.55 o
  -4  -7  12      134.13      124.99      7.48 o
  -3  -7  12        1.43       -0.94      7.01 o
  -2  -7  12      191.67      188.07      9.84 o
  -1  -7  12      122.82      134.02      7.66 o
   0  -7  12      154.72      157.96      8.04 o
   1  -7  12        2.78        0.47      5.67 o
   2  -7  12       88.14       83.61      7.43 o
   3  -7  12      256.18      250.24     10.05 o
  -7  -6  12      249.73      265.86      8.44 o
  -6  -6  12       38.16       38.98      9.05 o
  -5  -6  12       39.60       37.42      8.02 o
  -4  -6  12       23.19       24.66      6.13 o
  -3  -6  12      367.14      354.07     13.94 o
  -2  -6  12      439.30      444.25      9.43 o
  -1  -6  12       93.43       85.10      6.80 o
   0  -6  12      161.80      156.73      7.99 o
   1  -6  12      108.53      118.87      7.24 o
   2  -6  12       16.72       20.84      6.50 o
   3  -6  12      332.46      325.90     10.61 o
   4  -6  12       27.34       27.24      7.34 o
  -8  -5  12      130.54      141.57      8.79 o
  -7  -5  12       68.14       69.78      6.36 o
  -6  -5  12       17.86       10.75      7.39 o
  -5  -5  12      117.57      121.93     10.01 o
  -4  -5  12      117.84      133.17      9.37 o
  -3  -5  12      169.71      181.95     16.32 o
  -2  -5  12      155.39      154.16      6.28 o
  -1  -5  12      647.14      638.41     10.47 o
   0  -5  12       25.90       24.33      4.61 o
   1  -5  12       15.78        7.94      5.73 o
   2  -5  12        2.25        0.74      5.96 o
   3  -5  12      365.59      402.88     11.32 o
   4  -5  12      156.67      157.43      7.75 o
  -8  -4  12        7.00        4.12      5.44 o
  -7  -4  12      113.73      108.60      7.11 o
  -6  -4  12       53.27       52.94      7.85 o
  -5  -4  12        1.08       -0.83      6.46 o
  -4  -4  12       44.79       45.63      6.79 o
  -3  -4  12      281.11      300.15      8.94 o
  -2  -4  12      198.82      208.32      6.92 o
  -1  -4  12      119.71      132.71      6.17 o
   0  -4  12        2.85        6.17      4.29 o
   1  -4  12      268.81      253.14      9.33 o
   2  -4  12      387.21      398.44     13.06 o
   3  -4  12       28.18       31.71      5.46 o
  -9  -3  12       41.23       43.53      4.98 o
  -8  -3  12       83.41       96.81      5.32 o
  -7  -3  12      253.45      275.04      7.32 o
  -6  -3  12       25.13       21.80      4.97 o
  -5  -3  12       30.93       24.54      4.17 o
  -4  -3  12       69.71       61.94      5.84 o
  -3  -3  12       56.90       57.59      5.42 o
  -2  -3  12      330.79      322.88      7.75 o
  -1  -3  12       53.06       52.71      4.45 o
   0  -3  12      645.12      639.87      9.11 o
   1  -3  12      380.29      389.65     10.89 o
   2  -3  12       26.41       37.88      4.49 o
   3  -3  12        0.72        1.44      5.20 o
  -9  -2  12       47.09       46.41      4.87 o
  -8  -2  12      122.71      124.94      5.62 o
  -7  -2  12      210.77      235.93      5.89 o
  -6  -2  12        2.04        4.54      4.22 o
  -5  -2  12       12.96       23.01      3.99 o
  -4  -2  12       79.29       90.03      4.14 o
  -3  -2  12      250.55      243.54      5.45 o
  -2  -2  12      668.63      661.98      8.49 o
  -1  -2  12      213.60      213.59      6.10 o
   0  -2  12      235.55      223.57      5.54 o
   1  -2  12       11.39       11.65      4.05 o
   2  -2  12       14.53       16.33      4.29 o
   3  -2  12       65.04       56.60      6.34 o
  -9  -1  12       15.07       19.03      4.35 o
  -8  -1  12       61.43       57.36      4.40 o
  -7  -1  12       12.53        7.82      3.77 o
  -6  -1  12      264.14      259.48      7.42 o
  -5  -1  12       16.85       11.60      3.31 o
  -4  -1  12       44.56       60.21      3.82 o
  -3  -1  12      566.68      610.57     10.50 o
  -2  -1  12       36.74       42.75      3.42 o
  -1  -1  12        6.40        9.79      3.22 o
   0  -1  12       70.42       72.78      5.33 o
   1  -1  12      188.66      200.93      7.01 o
   2  -1  12      146.86      150.88      8.22 o
  -9   0  12       25.62       22.61      4.15 o
  -8   0  12       62.06       78.41      5.02 o
  -7   0  12       26.40       37.35      5.38 o
  -6   0  12      317.33      293.60      8.06 o
  -5   0  12       52.76       67.76      5.42 o
  -4   0  12       11.64        6.48      4.69 o
  -3   0  12        6.53        4.82      3.74 o
  -2   0  12      104.43       86.07      4.48 o
  -1   0  12      105.71      115.03      4.73 o
   0   0  12      181.94      188.96      5.60 o
   1   0  12      103.59       92.64      5.95 o
  -9   1  12      172.05      180.92      6.09 o
  -8   1  12        4.96        5.64      4.40 o
  -7   1  12        5.75        9.83      5.05 o
  -6   1  12       57.57       73.67      6.14 o
  -5   1  12        8.20       10.00      4.88 o
  -4   1  12       31.14       30.31      5.02 o
  -3   1  12        3.70        4.17      3.97 o
  -2   1  12       34.10       28.66      4.47 o
  -1   1  12       77.03       76.77      4.48 o
   0   1  12      183.12      178.62      6.30 o
   1   1  12       47.33       54.86      5.58 o
  -9   2  12        9.50       12.22      4.73 o
  -8   2  12        7.97        6.05      4.25 o
  -7   2  12      217.54      218.69      7.97 o
  -6   2  12        5.85        4.13      5.02 o
  -5   2  12       33.13       36.70      5.41 o
  -4   2  12       19.20       26.48      5.29 o
  -3   2  12        1.10        2.81      4.27 o
  -2   2  12        7.21        3.71      4.12 o
  -1   2  12       32.36       40.38      5.53 o
   0   2  12      240.44      221.32      7.72 o
  -9   3  12       18.34       18.42      4.61 o
  -8   3  12        1.17        1.77      4.39 o
  -7   3  12      197.49      178.35      7.08 o
  -6   3  12       61.87       55.67      5.68 o
  -5   3  12        3.10        1.94      5.36 o
  -4   3  12       19.77       15.99      5.04 o
  -3   3  12        3.58        4.84      4.40 o
  -2   3  12       25.79       21.40      4.58 o
  -1   3  12      158.57      158.37      7.64 o
  -8   4  12       80.43       79.15      6.07 o
  -7   4  12       55.86       62.86      5.66 o
  -6   4  12        1.13        1.56      4.80 o
  -5   4  12        0.66        0.47      5.09 o
  -4   4  12       21.33        9.99      4.69 o
  -3   4  12       84.37       75.08      5.53 o
  -1  -9  13       53.47       59.87      6.28 o
  -4  -8  13       25.69       22.30      7.70 o
  -3  -8  13        3.68        1.33      5.93 o
  -2  -8  13      227.55      235.66      8.11 o
  -1  -8  13       52.39       53.83      6.96 o
   0  -8  13       22.35       23.59      5.96 o
   1  -8  13       21.26       21.14      6.71 o
  -5  -7  13       61.51       51.37      8.02 o
  -4  -7  13       80.89       66.57      9.73 o
  -3  -7  13       17.65       18.02      5.99 o
  -2  -7  13      126.77      140.88      8.23 o
  -1  -7  13      126.69      117.55      7.89 o
   0  -7  13       88.90       89.90      7.46 o
   1  -7  13      217.03      206.42      9.43 o
   2  -7  13        5.56        1.73      6.66 o
  -6  -6  13       65.43       78.24      9.10 o
  -5  -6  13      269.71      306.60     20.48 o
  -4  -6  13       38.66       36.03      6.97 o
  -3  -6  13      185.69      167.82      6.99 o
  -2  -6  13       14.22       13.88      5.08 o
  -1  -6  13       63.86       52.20      6.63 o
   0  -6  13       70.89       68.73      6.83 o
   1  -6  13      127.80      133.01      8.45 o
   2  -6  13        9.55        7.12      6.36 o
  -7  -5  13       90.84       97.36     10.93 o
  -6  -5  13       41.60       37.35      8.85 o
  -5  -5  13      240.42      226.14      9.56 o
  -4  -5  13       26.71       23.35      7.66 o
  -3  -5  13       85.84      103.69      7.18 o
  -2  -5  13       31.40       43.62      5.52 o
  -1  -5  13       26.97       23.73      4.77 o
   0  -5  13       18.70       16.18      5.03 o
   1  -5  13       16.44       13.74      6.20 o
   2  -5  13       52.83       45.48      7.23 o
  -7  -4  13       54.45       45.24      9.16 o
  -6  -4  13        0.92        2.41      6.92 o
  -5  -4  13        0.84        1.96      6.73 o
  -4  -4  13      323.49      325.61     13.01 o
  -3  -4  13       24.97       35.45      5.56 o
  -2  -4  13      115.39      121.09      7.12 o
  -1  -4  13      129.45      142.21      6.30 o
   0  -4  13       33.23       39.04      6.22 o
   1  -4  13        0.88       -0.91      4.90 o
   2  -4  13       62.68       65.42      5.39 o
  -8  -3  13       22.21       33.21      6.87 o
  -7  -3  13       72.34       79.23      7.50 o
  -6  -3  13      128.29      149.46      9.86 o
  -5  -3  13        3.17        1.33      5.82 o
  -4  -3  13      170.86      166.26      6.78 o
  -3  -3  13      279.71      264.86      7.70 o
  -2  -3  13      498.33      486.19      9.23 o
  -1  -3  13       13.47       13.76      4.21 o
   0  -3  13        2.84        3.12      4.69 o
   1  -3  13      118.41      127.67      6.91 o
  -8  -2  13      134.47      124.65      7.11 o
  -7  -2  13       10.41       10.74      5.83 o
  -6  -2  13       71.52       84.37      7.03 o
  -5  -2  13      149.72      184.30      6.97 o
  -4  -2  13      161.42      174.74      5.97 o
  -3  -2  13      305.75      303.57      7.10 o
  -2  -2  13      168.59      178.64      5.97 o
  -1  -2  13      108.78      107.89      5.23 o
   0  -2  13       68.98       62.11      5.57 o
   1  -2  13      110.32      124.06      6.84 o
  -8  -1  13      199.67      201.87      7.00 o
  -7  -1  13       38.51       36.26      5.29 o
  -6  -1  13        2.88        5.27      4.56 o
  -5  -1  13       34.84       36.28      5.01 o
  -4  -1  13      147.24      190.51      8.92 o
  -3  -1  13      491.71      524.38     13.22 o
  -2  -1  13        3.43        5.79      4.23 o
  -1  -1  13      143.28      141.87      5.83 o
   0  -1  13       94.04       96.39      7.28 o
  -8   0  13       11.56       18.72      5.31 o
  -7   0  13       17.36       13.57      5.07 o
  -6   0  13        5.92        1.67      4.66 o
  -5   0  13       35.69       29.63      5.00 o
  -4   0  13      220.64      209.65      7.33 o
  -3   0  13       79.62       85.16      5.24 o
  -2   0  13        0.47        1.91      4.98 o
  -1   0  13      120.62      120.43      6.79 o
   0   0  13       98.54       92.53      6.69 o
  -8   1  13        9.86        5.05      5.62 o
  -7   1  13      111.63      131.55      7.19 o
  -6   1  13       30.28       53.12      5.89 o
  -5   1  13       19.34       27.25      5.60 o
  -4   1  13       58.77       59.65      6.10 o
  -3   1  13        1.45       -0.30      4.46 o
  -2   1  13       93.27       80.63      5.37 o
  -1   1  13      125.51      120.84      8.48 o
  -7   2  13       73.95       63.87      6.30 o
  -6   2  13       31.84       27.25      5.69 o
  -5   2  13       86.09      109.17      6.94 o
  -4   2  13       10.71       13.23      5.11 o
  -3   2  13       14.00        8.24      4.77 o
  -2  -7  14      258.03      260.81     10.58 o
  -4  -6  14      238.80      283.84     10.51 o
  -3  -6  14      191.29      205.83      7.76 o
  -2  -6  14       18.23        7.34      5.32 o
  -1  -6  14       10.13        7.28      6.44 o
  -5  -5  14        5.89       11.49      8.33 o
  -4  -5  14       12.84       12.81      6.19 o
  -3  -5  14       35.03       47.96      5.70 o
  -2  -5  14       46.22       50.27      5.58 o
  -1  -5  14       14.96       12.63      5.13 o
   0  -5  14       22.34       19.85      6.57 o
  -6  -4  14      246.88      253.34     10.74 o
  -5  -4  14        2.75        3.31      5.57 o
  -4  -4  14       54.08       54.97      6.49 o
  -3  -4  14       13.72        8.78      4.71 o
  -2  -4  14       36.40       41.35      5.05 o
  -1  -4  14       95.74      107.09      5.69 o
   0  -4  14       40.49       42.63      5.73 o
  -6  -3  14      109.30      133.86     11.38 o
  -5  -3  14      128.37      122.96      7.73 o
  -4  -3  14      117.25      123.24      6.44 o
  -3  -3  14       50.45       42.41      5.03 o
  -2  -3  14       12.15       11.13      4.49 o
  -1  -3  14       89.03       82.63      6.32 o
  -6  -2  14       47.28       60.13      6.96 o
  -5  -2  14      378.42      410.40     11.77 o
  -4  -2  14        8.35        6.81      5.92 o
  -3  -2  14       79.35       79.21      7.52 o
  -2  -2  14       22.66       31.15      4.98 o
  -1  -2  14        2.92        1.33      5.96 o
  -6  -1  14        0.74        7.39      6.83 o
  -5  -1  14        9.23       11.99      6.71 o
  -4  -1  14       24.55       26.18      6.22 o
  -3  -1  14      186.92      189.98      7.71 o
  -2  -1  14       48.50       63.86      6.14 o
  -6   0  14        6.18        7.50      6.36 o
  -5   0  14       52.32       42.88      6.52 o
  -4   0  14      235.59      222.92      9.64 o
  -3   0  14      140.68      153.16      7.31 o
 
